# Supplementary material for: Bifidobacteria grown on human milk oligosaccharides downregulate the expression of inflammation-related genes in Caco-2 cells
Source: BMC Microbiol. 2015 Aug 25;15:172. doi: 10.1186/s12866-015-0508-3 (PMC4548914; doi:10.1186/s12866-015-0508-3)
Supplement: Additional file 1: — A Microsoft Excel file that contains spreadsheets of Caco-2 genes differentially expressed in response to B. infantis grown on GLU, LAC, or HMO. (XLSX 86 kb) [file 12866_2015_508_MOESM1_ESM.xlsx]

## Sheet: GLU vs HMO GLU up
	Gene	Associated.Gene.Name	WikiGene.Name	GLU...Infantis.GLU3...Expression.values	GLU...Infantis.GLU1...Expression.values	GLU...Infantis.GLU2...Expression.values	GLU...Means	HMO...Infantis.HMO2...Expression.values	HMO...Infantis.HMO3...Expression.values	HMO...Infantis.HMO1...Expression.values	HMO...Means		difference	fold change	fold change
16722	ENSG00000204388	HSPA1B	HSPA1A	223.655	158.655	215.542	199.284	47.836	98.064	85.302	77.067		122.217	2.58585	2.58585
16723	ENSG00000204388	HSPA1B	HSPA1B	223.655	158.655	215.542	199.284	47.836	98.064	85.302	77.067		122.217	2.58585	2.58585
13542	ENSG00000177606	JUN	JUN	106.385	84.319	101.541	97.415	12.781	33.132	33.69	26.534		70.881	3.67133	3.67133
4907	ENSG00000120129	DUSP1	DUSP1	82.24	61.352	76.616	73.403	9.722	22.025	17.482	16.41		56.993	4.47307	4.47307
4190	ENSG00000114315	HES1	HES1	84.041	89.463	83.562	85.689	28.167	39.214	46.72	38.034		47.655	2.25296	2.25296
5291	ENSG00000123689	G0S2	G0S2	117.636	99.749	85.715	101.034	61.633	51.627	71.941	61.734		39.3	1.6366	1.6366
5363	ENSG00000124253	PCK1	PCK1	47.273	35.639	47.626	43.512	2.364	7.821	5.414	5.2		38.312	8.36769	8.36769
14655	ENSG00000184678	HIST2H2BE	HIST2H2BE	22.529	18.597	17.596	19.574	2.397	4.627	3.631	3.552		16.022	5.5107	5.5107
16007	ENSG00000197459	HIST1H2BH	HIST1H2BH	19.326	14.171	13.593	15.697	6.322	5.839	5.122	5.761		9.936	2.7247	2.7247
15271	ENSG00000187990	HIST1H2BG	HIST1H2BG	15.766	11.928	10.069	12.588	3.684	2.429	1.924	2.679		9.909	4.69877	4.69877
15272	ENSG00000187990	HIST1H2BG	HIST1H2BF	15.766	11.928	10.069	12.588	3.684	2.429	1.924	2.679		9.909	4.69877	4.69877
15273	ENSG00000187990	HIST1H2BG	HIST1H2BE	15.766	11.928	10.069	12.588	3.684	2.429	1.924	2.679		9.909	4.69877	4.69877
15274	ENSG00000187990	HIST1H2BG	HIST1H2BI	15.766	11.928	10.069	12.588	3.684	2.429	1.924	2.679		9.909	4.69877	4.69877
15275	ENSG00000187990	HIST1H2BG	HIST1H2BC	15.766	11.928	10.069	12.588	3.684	2.429	1.924	2.679		9.909	4.69877	4.69877
5425	ENSG00000124575	HIST1H1D	HIST1H1D	8.883	8.868	7.617	8.456	1.583	0.773	0.819	1.058		7.398	7.99244	7.99244
1513	ENSG00000081041	CXCL2	CXCL2	13.618	12.814	13.672	13.368	6.694	5.917	6.92	6.51		6.858	2.05346	2.05346
10762	ENSG00000163739	CXCL1	CXCL1	15.911	19.471	15.876	17.086	9.465	9.414	12.576	10.485		6.601	1.62957	1.62957
1856	ENSG00000090382	LYZ	LYZ	12.19	16.145	13.196	13.844	6.532	7.828	8.778	7.712		6.132	1.79512	1.79512
10757	ENSG00000163734	CXCL3	CXCL3	9.922	9.543	9.49	9.652	3.347	4.17	6.098	4.538		5.114	2.12693	2.12693
16120	ENSG00000197846	HIST1H2BF	HIST1H2BG	3.962	3.31	2.971	3.414	0.572	0.435	0.225	0.411		3.003	8.30657	8.30657
16121	ENSG00000197846	HIST1H2BF	HIST1H2BF	3.962	3.31	2.971	3.414	0.572	0.435	0.225	0.411		3.003	8.30657	8.30657
16122	ENSG00000197846	HIST1H2BF	HIST1H2BE	3.962	3.31	2.971	3.414	0.572	0.435	0.225	0.411		3.003	8.30657	8.30657
16123	ENSG00000197846	HIST1H2BF	HIST1H2BI	3.962	3.31	2.971	3.414	0.572	0.435	0.225	0.411		3.003	8.30657	8.30657
16124	ENSG00000197846	HIST1H2BF	HIST1H2BC	3.962	3.31	2.971	3.414	0.572	0.435	0.225	0.411		3.003	8.30657	8.30657
9285	ENSG00000152818	UTRN	UTRN	6.871	6.84	7.605	7.106	3.503	5.005	4.503	4.337		2.769	1.63846	1.63846
5201	ENSG00000122870	BICC1	BICC1	6.991	8.24	7.923	7.718	4.341	4.526	6.042	4.97		2.748	1.55292	1.55292
6502	ENSG00000133048	CHI3L1	CHI3L1	3.788	5.013	3.098	3.966	1.525	0.67	1.583	1.259		2.707	3.15012	3.15012
58	ENSG00000004799	PDK4	PDK4	3.286	3.404	3.798	3.496	0.548	1.612	1.026	1.062		2.434	3.2919	3.2919
4247	ENSG00000114796	KLHL24	KLHL24	4.382	4.214	4.653	4.416	1.508	2.737	2.318	2.188		2.228	2.01828	2.01828
15753	ENSG00000196693	ZNF33B	ZNF33B	6.898	5.782	6.115	6.265	3.378	4.787	4.082	4.082		2.183	1.53479	1.53479
15522	ENSG00000189180	ZNF33A	ZNF33A	5.836	4.98	4.783	5.2	2.525	3.695	3.115	3.111		2.089	1.67149	1.67149
1550	ENSG00000082196	C1QTNF3	C1QTNF3	6.161	6.173	5.385	5.907	3.35	4.266	4.196	3.938		1.969	1.5	1.5
1635	ENSG00000085224	ATRX	ATRX	5.516	5.469	5.279	5.421	2.954	4.221	3.407	3.528		1.893	1.53656	1.53656
8846	ENSG00000148702	HABP2	HABP2	2.976	2.346	3.107	2.81	0.877	0.646	1.459	0.994		1.816	2.82696	2.82696
3218	ENSG00000106258	CYP3A5	CYP3A5	4.554	4.35	3.976	4.294	2.024	2.301	3.114	2.48		1.814	1.73145	1.73145
8560	ENSG00000146247	PHIP	PHIP	4.322	3.911	4.797	4.343	2.292	3.067	2.255	2.538		1.805	1.71119	1.71119
2526	ENSG00000101680	LAMA1	LAMA1	3.91	4.21	5.095	4.405	2.254	2.636	3.078	2.656		1.749	1.65851	1.65851
489	ENSG00000030419	IKZF2	IKZF2	2.785	3.161	3.026	2.991	0.921	1.836	1.424	1.394		1.597	2.14562	2.14562
9814	ENSG00000157764	BRAF	BRAF	4.048	3.508	4.266	3.941	1.973	2.791	2.564	2.443		1.498	1.61318	1.61318
12277	ENSG00000170160	CCDC144A	CCDC144A	2.472	2.99	3.357	2.94	1.086	1.585	1.768	1.48		1.46	1.98649	1.98649
15982	ENSG00000197409	HIST1H3D	HIST1H3A	2.77	3.54	3.062	3.124	2.001	1.342	1.979	1.774		1.35	1.76099	1.76099
15983	ENSG00000197409	HIST1H3D	HIST1H3D	2.77	3.54	3.062	3.124	2.001	1.342	1.979	1.774		1.35	1.76099	1.76099
15984	ENSG00000197409	HIST1H3D	HIST1H3C	2.77	3.54	3.062	3.124	2.001	1.342	1.979	1.774		1.35	1.76099	1.76099
15985	ENSG00000197409	HIST1H3D	HIST1H3E	2.77	3.54	3.062	3.124	2.001	1.342	1.979	1.774		1.35	1.76099	1.76099
15986	ENSG00000197409	HIST1H3D	HIST1H3I	2.77	3.54	3.062	3.124	2.001	1.342	1.979	1.774		1.35	1.76099	1.76099
15987	ENSG00000197409	HIST1H3D	HIST1H3G	2.77	3.54	3.062	3.124	2.001	1.342	1.979	1.774		1.35	1.76099	1.76099
15988	ENSG00000197409	HIST1H3D	HIST1H3J	2.77	3.54	3.062	3.124	2.001	1.342	1.979	1.774		1.35	1.76099	1.76099
15989	ENSG00000197409	HIST1H3D	HIST1H3H	2.77	3.54	3.062	3.124	2.001	1.342	1.979	1.774		1.35	1.76099	1.76099
15990	ENSG00000197409	HIST1H3D	HIST1H3B	2.77	3.54	3.062	3.124	2.001	1.342	1.979	1.774		1.35	1.76099	1.76099
15991	ENSG00000197409	HIST1H3D	HIST1H3F	2.77	3.54	3.062	3.124	2.001	1.342	1.979	1.774		1.35	1.76099	1.76099
7422	ENSG00000138336	TET1	TET1	3.114	2.693	2.995	2.934	1.569	1.771	1.817	1.719		1.215	1.70681	1.70681
4419	ENSG00000115919	KYNU	KYNU	2.818	3.695	3.581	3.365	1.855	2.294	2.324	2.158		1.207	1.55931	1.55931
15264	ENSG00000187951	ARHGAP11B	ARHGAP11B	3.183	3.01	2.69	2.961	1.494	1.979	1.916	1.796		1.165	1.64866	1.64866
15265	ENSG00000187951	ARHGAP11B	LOC100288637	3.183	3.01	2.69	2.961	1.494	1.979	1.916	1.796		1.165	1.64866	1.64866
8968	ENSG00000149742	SLC22A9	SLC22A9	2.318	3.22	2.553	2.697	1.234	1.457	1.926	1.539		1.158	1.75244	1.75244
1095	ENSG00000070018	LRP6	LRP6	2.83	2.532	2.975	2.779	1.421	2.048	1.812	1.761		1.018	1.57808	1.57808
15697	ENSG00000196511	TPK1	TPK1	2.188	2.193	2.007	2.129	1.118	1.106	1.359	1.194		0.935	1.78308	1.78308
12943	ENSG00000173597	SULT1B1	SULT1B1	1.776	1.849	1.806	1.81	0.6	1.031	1.011	0.88		0.93	2.05682	2.05682
16595	ENSG00000203814	HIST2H2BF	HIST2H2BF	1.332	1.012	0.98	1.108	0.272	0.196	0.319	0.262		0.846	4.22901	4.22901
15778	ENSG00000196787	HIST1H2AG	HIST1H2AI	2.114	1.972	2.089	2.059	1.017	1.484	1.387	1.296		0.763	1.58873	1.58873
15779	ENSG00000196787	HIST1H2AG	HIST1H2AK	2.114	1.972	2.089	2.059	1.017	1.484	1.387	1.296		0.763	1.58873	1.58873
15780	ENSG00000196787	HIST1H2AG	HIST1H2AL	2.114	1.972	2.089	2.059	1.017	1.484	1.387	1.296		0.763	1.58873	1.58873
15781	ENSG00000196787	HIST1H2AG	HIST1H2AM	2.114	1.972	2.089	2.059	1.017	1.484	1.387	1.296		0.763	1.58873	1.58873
15782	ENSG00000196787	HIST1H2AG	HIST1H2AG	2.114	1.972	2.089	2.059	1.017	1.484	1.387	1.296		0.763	1.58873	1.58873
15783	ENSG00000196787	HIST1H2AG	HIST1H2AH	2.114	1.972	2.089	2.059	1.017	1.484	1.387	1.296		0.763	1.58873	1.58873
9573	ENSG00000155640	C10orf12	C10orf12	1.633	1.877	1.868	1.792	0.902	1.163	1.029	1.031		0.761	1.73812	1.73812
14035	ENSG00000181350	FAM211A	FAM211A	1.934	1.749	2.277	1.987	0.969	1.502	1.218	1.23		0.757	1.61545	1.61545
16074	ENSG00000197714	ZNF460	ZNF460	1.541	1.36	1.667	1.522	0.894	0.735	0.761	0.796		0.726	1.91206	1.91206
3892	ENSG00000111816	FRK	FRK	1.534	1.512	1.746	1.597	0.636	1.036	0.958	0.876		0.721	1.82306	1.82306
10793	ENSG00000163864	NMNAT3	NMNAT3	1.947	2.069	1.764	1.927	1.02	1.224	1.392	1.212		0.715	1.58993	1.58993
8319	ENSG00000144426	NBEAL1	NBEAL1	1.809	1.643	1.91	1.787	0.944	1.287	1.007	1.079		0.708	1.65616	1.65616
9408	ENSG00000154080	CHST9	CHST9	1.54	1.453	1.319	1.437	0.615	0.675	1.001	0.764		0.673	1.88089	1.88089
15765	ENSG00000196747	HIST1H2AI	HIST1H2AI	1.611	1.538	1.115	1.421	0.772	0.603	0.875	0.75		0.671	1.89467	1.89467
15766	ENSG00000196747	HIST1H2AI	HIST1H2AK	1.611	1.538	1.115	1.421	0.772	0.603	0.875	0.75		0.671	1.89467	1.89467
15767	ENSG00000196747	HIST1H2AI	HIST1H2AL	1.611	1.538	1.115	1.421	0.772	0.603	0.875	0.75		0.671	1.89467	1.89467
15768	ENSG00000196747	HIST1H2AI	HIST1H2AM	1.611	1.538	1.115	1.421	0.772	0.603	0.875	0.75		0.671	1.89467	1.89467
15769	ENSG00000196747	HIST1H2AI	HIST1H2AG	1.611	1.538	1.115	1.421	0.772	0.603	0.875	0.75		0.671	1.89467	1.89467
15770	ENSG00000196747	HIST1H2AI	HIST1H2AH	1.611	1.538	1.115	1.421	0.772	0.603	0.875	0.75		0.671	1.89467	1.89467
6418	ENSG00000132549	VPS13B	VPS13B	1.323	1.184	1.418	1.309	0.442	0.84	0.667	0.649		0.66	2.01695	2.01695
15806	ENSG00000196876	SCN8A	SCN8A	1.144	1.127	1.175	1.149	0.346	0.472	0.651	0.49		0.659	2.3449	2.3449
11451	ENSG00000166439	RNF169	RNF169	1.772	1.572	1.682	1.675	1.153	0.88	1.054	1.029		0.646	1.62779	1.62779
4009	ENSG00000112624	KIAA0240	KIAA0240	1.318	1.172	1.175	1.222	0.433	0.703	0.615	0.584		0.638	2.09247	2.09247
658	ENSG00000049192	ADAMTS6	ADAMTS6	1.476	1.421	1.203	1.366	0.52	0.852	0.829	0.734		0.632	1.86104	1.86104
5985	ENSG00000129538	RNASE1	RNASE1	2.007	1.796	1.553	1.786	1.3	0.957	1.218	1.158		0.628	1.54231	1.54231
14688	ENSG00000184898	RBM43	RBM43	1.258	1.39	1.565	1.404	0.579	0.882	0.882	0.781		0.623	1.7977	1.7977
12949	ENSG00000173611	SCAI	SCAI	1.47	1.374	1.573	1.472	0.782	0.992	0.937	0.904		0.568	1.62832	1.62832
12997	ENSG00000173889	PHC3	PHC3	1.414	1.323	1.437	1.391	0.663	1.001	0.902	0.855		0.536	1.6269	1.6269
14407	ENSG00000183508	FAM46C	FAM46C	1.279	1.118	1.107	1.168	0.634	0.696	0.749	0.693		0.475	1.68543	1.68543
14795	ENSG00000185338	SOCS1	SOCS1	0.605	0.646	0.644	0.632	0.112	0.196	0.2	0.169		0.463	3.73964	3.73964
739	ENSG00000054938	CHRDL2	CHRDL2	0.917	0.862	0.907	0.895	0.439	0.29	0.57	0.433		0.462	2.06697	2.06697
12879	ENSG00000173239	LIPM	LIPM	1.025	0.815	0.731	0.857	0.273	0.559	0.407	0.413		0.444	2.07506	2.07506
84	ENSG00000005189	AC004381.6	LOC81691	1.128	1.254	1.283	1.222	0.682	0.731	0.945	0.786		0.436	1.55471	1.55471
13707	ENSG00000178828	RNF186	RNF186	0.868	0.593	0.79	0.75	0.292	0.32	0.411	0.341		0.409	2.19941	2.19941
6704	ENSG00000134532	SOX5	SOX5	0.826	0.796	0.743	0.789	0.291	0.449	0.473	0.404		0.385	1.95297	1.95297
15313	ENSG00000188177	ZC3H6	ZC3H6	0.924	0.957	1.02	0.967	0.56	0.655	0.553	0.589		0.378	1.64177	1.64177
7541	ENSG00000139133	ALG10	ALG10	0.579	0.404	0.595	0.526	0.055	0.195	0.209	0.153		0.373	3.43791	3.43791
11433	ENSG00000166359	WDR88	WDR88	0.713	0.375	0.598	0.562	0.124	0.283	0.173	0.193		0.369	2.91192	2.91192
685	ENSG00000050438	SLC4A8	SLC4A8	0.769	0.744	0.659	0.724	0.346	0.27	0.494	0.37		0.354	1.95676	1.95676
6709	ENSG00000134548	C12orf39	C12orf39	0.648	0.469	0.472	0.53	0.148	0.195	0.225	0.189		0.341	2.80423	2.80423
9625	ENSG00000156096	UGT2B4	UGT2B4	0.665	0.861	0.521	0.682	0.256	0.354	0.472	0.361		0.321	1.8892	1.8892
10382	ENSG00000162344	FGF19	FGF19	0.536	0.605	0.449	0.53	0.13	0.196	0.32	0.215		0.315	2.46512	2.46512
10970	ENSG00000164393	GPR111	GPR111	0.33	0.511	0.63	0.49	0.114	0.194	0.268	0.192		0.298	2.55208	2.55208
9267	ENSG00000152672	CLEC4F	CLEC4F	0.645	0.763	0.649	0.686	0.35	0.372	0.445	0.389		0.297	1.7635	1.7635
14333	ENSG00000183091	NEB	NEB	0.622	0.606	0.617	0.615	0.249	0.364	0.358	0.324		0.291	1.89815	1.89815
15728	ENSG00000196628	TCF4	TCF4	0.746	0.712	0.612	0.69	0.3	0.416	0.483	0.399		0.291	1.72932	1.72932
6757	ENSG00000134853	PDGFRA	PDGFRA	0.54	0.645	0.668	0.618	0.299	0.263	0.436	0.333		0.285	1.85586	1.85586
12011	ENSG00000168807	SNTB2	SNTB2	0.456	0.507	0.468	0.477	0.161	0.211	0.211	0.194		0.283	2.45876	2.45876
14975	ENSG00000186197	EDARADD	EDARADD	0.758	0.808	0.709	0.758	0.412	0.509	0.519	0.48		0.278	1.57917	1.57917
7284	ENSG00000137709	POU2F3	POU2F3	0.677	0.754	0.532	0.654	0.291	0.414	0.432	0.379		0.275	1.72559	1.72559
8444	ENSG00000145375	SPATA5	SPATA5	0.802	0.756	0.801	0.787	0.6	0.515	0.432	0.516		0.271	1.52519	1.52519
8881	ENSG00000149050	ZNF214	ZNF214	0.478	0.326	0.462	0.422	0.083	0.204	0.214	0.167		0.255	2.52695	2.52695
10977	ENSG00000164411	GJB7	GJB7	0.601	0.484	0.701	0.596	0.269	0.371	0.382	0.341		0.255	1.7478	1.7478
6476	ENSG00000132855	ANGPTL3	ANGPTL3	0.366	0.428	0.311	0.368	0.081	0.057	0.209	0.116		0.252	3.17241	3.17241
2175	ENSG00000100154	TTC28	TTC28	0.674	0.595	0.727	0.665	0.316	0.47	0.463	0.416		0.249	1.59856	1.59856
4094	ENSG00000113361	CDH6	CDH6	0.468	0.456	0.418	0.447	0.143	0.252	0.212	0.202		0.245	2.21287	2.21287
2028	ENSG00000096060	FKBP5	FKBP5	0.471	0.594	0.54	0.535	0.257	0.256	0.368	0.293		0.242	1.82594	1.82594
15007	ENSG00000186399	RP11-382B18.2		0.291	0.402	0.392	0.361	0.084	0.148	0.136	0.123		0.238	2.93496	2.93496
15236	ENSG00000187790	FANCM	FANCM	0.731	0.665	0.625	0.674	0.353	0.471	0.5	0.441		0.233	1.52834	1.52834
11025	ENSG00000164651	SP8	SP8	0.532	0.313	0.378	0.408	0.106	0.257	0.171	0.178		0.23	2.29213	2.29213
15721	ENSG00000196604	POTEF	POTEF	0.666	0.654	0.665	0.662	0.48	0.431	0.398	0.436		0.226	1.51835	1.51835
12871	ENSG00000173213	RP11-683L23.1		0.528	0.354	0.443	0.442	0.274	0.222	0.17	0.222		0.22	1.99099	1.99099
17353	ENSG00000215421	ZNF407	ZNF407	0.677	0.645	0.635	0.652	0.36	0.466	0.476	0.434		0.218	1.5023	1.5023
18301	ENSG00000256029	RP11-190A12.7		0.307	0.274	0.354	0.312	0.082	0.072	0.132	0.095		0.217	3.28421	3.28421
8523	ENSG00000145965	AL138831.1		0.351	0.436	0.385	0.39	0.124	0.191	0.217	0.178		0.212	2.19101	2.19101
3542	ENSG00000108849	PPY	PPY	0.499	0.447	0.37	0.439	0.199	0.175	0.321	0.232		0.207	1.89224	1.89224
2812	ENSG00000103888	KIAA1199	KIAA1199	0.27	0.346	0.337	0.318	0.042	0.142	0.154	0.113		0.205	2.81416	2.81416
16996	ENSG00000205838	TTC23L	TTC23L	0.425	0.298	0.364	0.362	0.113	0.209	0.164	0.162		0.2	2.23457	2.23457
2879	ENSG00000104447	TRPS1	TRPS1	0.503	0.561	0.515	0.526	0.299	0.346	0.337	0.327		0.199	1.60856	1.60856
16531	ENSG00000198934	MAGEE1	MAGEE1	0.37	0.469	0.411	0.417	0.197	0.26	0.198	0.218		0.199	1.91284	1.91284
8391	ENSG00000144893	MED12L	MED12L	0.386	0.456	0.496	0.446	0.186	0.254	0.308	0.25		0.196	1.784	1.784
7060	ENSG00000136457	CHAD	CHAD	0.222	0.382	0.25	0.285	0.101	0.022	0.149	0.091		0.194	3.13187	3.13187
5418	ENSG00000124557	BTN1A1	BTN1A1	0.493	0.494	0.428	0.472	0.267	0.263	0.304	0.278		0.194	1.69784	1.69784
17696	ENSG00000232850	AL590708.2		0.328	0.22	0.405	0.318	0.065	0.173	0.141	0.126		0.192	2.52381	2.52381
5729	ENSG00000127081	ZNF484	ZNF484	0.532	0.581	0.436	0.516	0.359	0.292	0.343	0.331		0.185	1.55891	1.55891
1901	ENSG00000091157	WDR7	WDR7	0.528	0.385	0.525	0.479	0.216	0.362	0.31	0.296		0.183	1.61824	1.61824
4705	ENSG00000118308	LRMP	LRMP	0.501	0.503	0.504	0.503	0.276	0.291	0.393	0.32		0.183	1.57187	1.57187
18566	ENSG00000261787	TCF24	TCF24	0.326	0.26	0.253	0.28	0.093	0.131	0.08	0.101		0.179	2.77228	2.77228
5741	ENSG00000127311	HELB	HELB	0.37	0.331	0.358	0.353	0.136	0.206	0.185	0.175		0.178	2.01714	2.01714
8397	ENSG00000145002	FAM86B2	FAM86B2	0.305	0.394	0.251	0.317	0.135	0.214	0.073	0.141		0.176	2.24823	2.24823
16214	ENSG00000198074	AKR1B10	AKR1B10	0.323	0.273	0.195	0.264	0.086	0.126	0.062	0.091		0.173	2.9011	2.9011
5029	ENSG00000121075	TBX4	TBX4	0.465	0.386	0.303	0.385	0.146	0.221	0.27	0.212		0.173	1.81604	1.81604
9095	ENSG00000151338	MIPOL1	MIPOL1	0.479	0.539	0.38	0.466	0.238	0.308	0.337	0.294		0.172	1.58503	1.58503
15005	ENSG00000186377	CYP4X1	CYP4X1	0.332	0.408	0.328	0.356	0.166	0.233	0.169	0.189		0.167	1.8836	1.8836
13449	ENSG00000176928	GCNT4	GCNT4	0.216	0.282	0.312	0.27	0.106	0.105	0.1	0.104		0.166	2.59615	2.59615
460	ENSG00000026508	CD44	CD44	0.449	0.341	0.389	0.393	0.205	0.203	0.272	0.227		0.166	1.73128	1.73128
15453	ENSG00000188906	LRRK2	LRRK2	0.331	0.469	0.376	0.392	0.163	0.251	0.267	0.227		0.165	1.72687	1.72687
11098	ENSG00000164946	FREM1	FREM1	0.336	0.274	0.22	0.277	0.078	0.122	0.153	0.118		0.159	2.34746	2.34746
5475	ENSG00000124813	RUNX2	RUNX2	0.289	0.248	0.242	0.26	0.081	0.106	0.118	0.101		0.159	2.57426	2.57426
8723	ENSG00000147606	SLC26A7	SLC26A7	0.34	0.423	0.28	0.348	0.136	0.212	0.227	0.192		0.156	1.8125	1.8125
17027	ENSG00000206344	HCG27	HCG27	0.42	0.42	0.399	0.413	0.284	0.227	0.263	0.258		0.155	1.60078	1.60078
15793	ENSG00000196834	POTEI	POTEI	0.325	0.407	0.333	0.355	0.175	0.211	0.23	0.205		0.15	1.73171	1.73171
6682	ENSG00000134363	FST	FST	0.43	0.339	0.314	0.361	0.245	0.201	0.202	0.216		0.145	1.6713	1.6713
3903	ENSG00000111863	ADTRP	ADTRP	0.351	0.427	0.337	0.372	0.265	0.178	0.242	0.228		0.144	1.63158	1.63158
2460	ENSG00000101321	XKR7	XKR7	0.255	0.175	0.252	0.227	0.063	0.096	0.101	0.087		0.14	2.6092	2.6092
3761	ENSG00000110887	DAO	DAO	0.383	0.415	0.389	0.396	0.274	0.255	0.259	0.263		0.133	1.5057	1.5057
17207	ENSG00000213967	ZNF726	ZNF726	0.194	0.243	0.206	0.214	0.077	0.061	0.108	0.082		0.132	2.60976	2.60976
7430	ENSG00000138380	ALS2CR8	ALS2CR8	0.276	0.158	0.232	0.222	0.044	0.121	0.104	0.09		0.132	2.46667	2.46667
7389	ENSG00000138131	LOXL4	LOXL4	0.375	0.412	0.393	0.393	0.224	0.263	0.295	0.261		0.132	1.50575	1.50575
12844	ENSG00000173068	BNC2	BNC2	0.265	0.287	0.301	0.285	0.109	0.186	0.169	0.155		0.13	1.83871	1.83871
10533	ENSG00000162946	DISC1	DISC1	0.302	0.388	0.296	0.329	0.161	0.219	0.221	0.2		0.129	1.645	1.645
9633	ENSG00000156150	ALX3	ALX3	0.354	0.274	0.271	0.3	0.154	0.158	0.207	0.173		0.127	1.7341	1.7341
12539	ENSG00000171444	MCC	MCC	0.323	0.259	0.26	0.281	0.129	0.155	0.185	0.156		0.125	1.80128	1.80128
1685	ENSG00000086570	FAT2	FAT2	0.334	0.248	0.314	0.298	0.135	0.201	0.185	0.174		0.124	1.71264	1.71264
15600	ENSG00000196196	HRCT1	HRCT1	0.36	0.295	0.267	0.308	0.24	0.169	0.154	0.188		0.12	1.6383	1.6383
4346	ENSG00000115423	DNAH6	DNAH6	0.275	0.28	0.331	0.295	0.131	0.212	0.186	0.176		0.119	1.67614	1.67614
12438	ENSG00000170927	PKHD1	PKHD1	0.275	0.303	0.367	0.315	0.164	0.234	0.202	0.2		0.115	1.575	1.575
6327	ENSG00000131951	LRRC9		0.253	0.33	0.25	0.278	0.123	0.193	0.175	0.164		0.114	1.69512	1.69512
15416	ENSG00000188738	FSIP2	FSIP2	0.295	0.262	0.231	0.263	0.176	0.162	0.113	0.15		0.113	1.75333	1.75333
8939	ENSG00000149527	PLCH2	PLCH2	0.206	0.234	0.258	0.233	0.082	0.128	0.163	0.124		0.109	1.87903	1.87903
1929	ENSG00000091972	CD200	CD200	0.124	0.212	0.172	0.169	0.04	0.07	0.075	0.061		0.108	2.77049	2.77049
15024	ENSG00000186472	PCLO	PCLO	0.235	0.255	0.323	0.271	0.146	0.188	0.156	0.163		0.108	1.66258	1.66258
9132	ENSG00000151623	NR3C2	NR3C2	0.197	0.214	0.269	0.226	0.082	0.158	0.117	0.119		0.107	1.89916	1.89916
18504	ENSG00000259207	ITGB3	ITGB3	0.128	0.101	0.175	0.134	0.024	0.028	0.034	0.028		0.106	4.78571	4.78571
14206	ENSG00000182463	TSHZ2	TSHZ2	0.205	0.254	0.206	0.222	0.077	0.13	0.144	0.117		0.105	1.89744	1.89744
3570	ENSG00000109101	FOXN1	FOXN1	0.094	0.105	0.132	0.11	0	0.011	0.00673	0.00591		0.10409	18.6125	18.6125
13919	ENSG00000180438	TPRXL		0.181	0.198	0.186	0.188	0.066	0.081	0.113	0.086		0.102	2.18605	2.18605
17919	ENSG00000241935	HOGA1	HOGA1	0.239	0.282	0.225	0.249	0.173	0.107	0.168	0.149		0.1	1.67114	1.67114
14581	ENSG00000184304	PRKD1	PRKD1	0.19	0.204	0.207	0.2	0.081	0.098	0.131	0.103		0.097	1.94175	1.94175

## Sheet: GLU vs HMO HMO up
	Gene	Associated.Gene.Name	WikiGene.Name	GLU...Infantis.GLU3...Expression.values	GLU...Infantis.GLU1...Expression.values	GLU...Infantis.GLU2...Expression.values	GLU...Means	HMO...Infantis.HMO2...Expression.values	HMO...Infantis.HMO3...Expression.values	HMO...Infantis.HMO1...Expression.values	HMO...Means	LAC...Infantis.LAC2...Expression.values	LAC...Infantis.LAC1...Expression.values	LAC...Infantis.LAC3...Expression.values	LAC...Means		Mean diff	Fold change	Fold change
11379	ENSG00000166165	CKB	CKB	478.731	365.379	513.866	452.659	846.201	762.8	654.439	754.48	692.989	577.943	470.875	580.602		301.821	1.66677	1.66677
12190	ENSG00000169692	AGPAT2	AGPAT2	64.962	64.71	76.995	68.889	142.978	99.801	116.237	119.672	106.344	83.287	72.92	87.517		50.783	1.73717	1.73717
13296	ENSG00000175793	SFN	SFN	56.259	67.495	66.435	63.396	127.411	98.62	106.213	110.748	112.911	89.775	84.083	95.59		47.352	1.74692	1.74692
5231	ENSG00000123144	C19orf43	C19orf43	83.583	75.351	69.911	76.281	131.312	96.917	131.291	119.84	108.24	78.87	78.073	88.394		43.559	1.57103	1.57103
6490	ENSG00000132963	POMP	POMP	61.457	58.234	59.626	59.772	104.402	89.171	76.472	90.015	97.503	65.716	72.646	78.621		30.243	1.50597	1.50597
10229	ENSG00000160888	IER2	IER2	37.506	40.426	39.625	39.186	60.669	63.016	73.825	65.837	62.698	52.362	50.484	55.181		26.651	1.68012	1.68012
2590	ENSG00000102109	PCSK1N	PCSK1N	26.238	31.474	32.127	29.946	64.972	43.152	48.059	52.061	47.412	32.801	31.716	37.31		22.115	1.7385	1.7385
5258	ENSG00000123395	C12orf44	C12orf44	34.762	37.393	36.824	36.326	56.762	52.039	58.587	55.796	56.805	42.461	41.257	46.841		19.47	1.53598	1.53598
13247	ENSG00000175416	CLTB	CLTB	29.504	28.827	27.4	28.577	51.958	36.855	47.551	45.455	43.196	33.128	32.803	36.376		16.878	1.59061	1.59061
833	ENSG00000061656	SPAG4	SPAG4	27.696	19.54	27.597	24.944	46.084	41.61	32.834	40.176	35.671	29.63	29.568	31.623		15.232	1.61065	1.61065
11728	ENSG00000167657	DAPK3	DAPK3	19.321	23.891	23.193	22.135	31.895	31.917	40.548	34.787	35.482	30.333	26.281	30.699		12.652	1.57158	1.57158
8786	ENSG00000148291	SURF2	SURF2	11.245	10.668	10.777	10.897	29.207	16.876	21.817	22.633	19.071	15.421	12.239	15.577		11.736	2.07699	2.07699
187	ENSG00000007520	TSR3	TSR3	19.457	21.269	21.788	20.838	36.528	27.371	33.572	32.49	29.057	21.406	19.84	23.435		11.652	1.55917	1.55917
12874	ENSG00000173221	GLRX	GLRX	21.03	18.172	18.601	19.268	31.436	34.096	26.473	30.668	34.114	23.818	24.753	27.562		11.4	1.59165	1.59165
13061	ENSG00000174307	PHLDA3	PHLDA3	14.44	16.9	15.781	15.707	25.387	26.836	28.615	26.946	24.286	21.878	19.83	21.998		11.239	1.71554	1.71554
15848	ENSG00000197019	SERTAD1	SERTAD1	8.688	9.343	10.171	9.401	22.167	17.722	19.057	19.649	20.132	15.648	15.987	17.255		10.248	2.0901	2.0901
12858	ENSG00000173156	RHOD	RHOD	16.684	18.58	16.753	17.339	29.413	22.212	30.107	27.244	27.279	23.558	19.602	23.48		9.905	1.57126	1.57126
9952	ENSG00000158792	SPATA2L	SPATA2L	9.353	10.457	11.491	10.433	19.064	17.159	21.908	19.377	18.532	13.911	12.674	15.039		8.944	1.85728	1.85728
3574	ENSG00000109113	RAB34	RAB34	14.862	16.997	16.417	16.092	25.196	24.027	25.634	24.953	23.992	20.285	17.685	20.654		8.861	1.55065	1.55065
3575	ENSG00000109113	RAB34	NARR	14.862	16.997	16.417	16.092	25.196	24.027	25.634	24.953	23.992	20.285	17.685	20.654		8.861	1.55065	1.55065
8223	ENSG00000143793	C1orf35	C1orf35	12.311	14.521	12.935	13.256	21.925	18.905	25.146	21.992	20.401	15.842	15.358	17.2		8.736	1.65902	1.65902
14069	ENSG00000181649	PHLDA2	PHLDA2	11.707	10.421	10.535	10.888	20.744	15.591	19.569	18.635	24.424	12.66	13.477	16.854		7.747	1.71152	1.71152
14064	ENSG00000181625	SLX1B	SLX1B	7.526	8.27	7.763	7.853	15.321	11.983	15.477	14.26	9.368	8.212	10.348	9.309		6.407	1.81587	1.81587
14065	ENSG00000181625	SLX1B	SLX1A	7.526	8.27	7.763	7.853	15.321	11.983	15.477	14.26	9.368	8.212	10.348	9.309		6.407	1.81587	1.81587
13205	ENSG00000175197	DDIT3	DDIT3	12.347	12.825	10.574	11.915	18.518	18.858	17.152	18.176	20.059	15.07	14.288	16.472		6.261	1.52547	1.52547
10184	ENSG00000160593	AMICA1	AMICA1	11.395	8.205	9.818	9.806	18.434	16.605	12.459	15.833	15.161	11.255	12.435	12.95		6.027	1.61462	1.61462
1767	ENSG00000088726	TMEM40	TMEM40	10.482	12.239	12.701	11.807	14.753	19.752	18.823	17.776	18.923	16.439	16.842	17.401		5.969	1.50555	1.50555
642	ENSG00000048162	NOP16	NOP16	11.756	10.888	10.5	11.048	15.31	16.842	18.398	16.85	18.38	15.087	14.455	15.974		5.802	1.52516	1.52516
11014	ENSG00000164610	RP9	RP9	8.199	7.748	7.148	7.698	16.382	12.06	12.033	13.492	12.041	8.541	8.855	9.812		5.794	1.75266	1.75266
13056	ENSG00000174276	ZNHIT2	ZNHIT2	6.69	8.526	6.545	7.254	14.091	10.284	14.759	13.045	11.718	8.311	6.875	8.968		5.791	1.79832	1.79832
14612	ENSG00000184436	THAP7	THAP7	11.123	11.091	10.949	11.054	18.863	13.856	17.694	16.805	15.13	12.421	10.715	12.755		5.751	1.52026	1.52026
13688	ENSG00000178718	RPP25	RPP25	6.978	7.181	6.821	6.993	11.068	9.78	13.51	11.453	10.048	9.132	7.941	9.04		4.46	1.63778	1.63778
13273	ENSG00000175592	FOSL1	FOSL1	4.404	4.193	5.057	4.551	8.719	9.876	8.192	8.929	12.008	8.395	7.841	9.415		4.378	1.96199	1.96199
6115	ENSG00000130598	TNNI2	TNNI2	4.361	4.665	4.613	4.546	10.664	7.556	8.504	8.908	7.383	5.442	5.699	6.175		4.362	1.95952	1.95952
10668	ENSG00000163481	RNF25	RNF25	8.042	7.609	6.505	7.385	11.938	10.221	12.237	11.465	9.862	8.248	7.802	8.637		4.08	1.55247	1.55247
16698	ENSG00000204315	FKBPL	FKBPL	3.732	3.738	4.17	3.88	8.634	7.737	6.365	7.579	6.536	5.413	5.554	5.834		3.699	1.95335	1.95335
16096	ENSG00000197780	TAF13	TAF13	7.115	7.102	7.863	7.36	9.817	12.611	10.705	11.044	10.071	9.914	10.61	10.198		3.684	1.50054	1.50054
3337	ENSG00000107262	BAG1	BAG1	7.052	7.045	6.842	6.98	10.707	10.782	10.415	10.634	10.944	8.614	7.932	9.163		3.654	1.5235	1.5235
2832	ENSG00000104140	RHOV	RHOV	6.524	7.409	6.843	6.925	11.646	9.954	9.827	10.476	10.541	7.741	8.077	8.786		3.551	1.51278	1.51278
17513	ENSG00000224051	GLTPD1	GLTPD1	4.976	5.705	5.98	5.554	7.999	9.452	9.611	9.021	8.566	7.511	6.419	7.499		3.467	1.62423	1.62423
4603	ENSG00000117318	ID3	ID3	2.736	3.57	3.266	3.191	6.698	6.207	7.059	6.655	6.157	5.921	5.396	5.825		3.464	2.08555	2.08555
2270	ENSG00000100416	TRMU	TRMU	6.185	7.076	6.338	6.533	10.243	8.768	10.85	9.954	8.655	7.984	7.896	8.179		3.421	1.52365	1.52365
18571	ENSG00000261857	MIA	MIA	3.641	3.174	3.044	3.286	8.348	6.223	5.405	6.659	4.416	4.041	4.787	4.415		3.373	2.02648	2.02648
6010	ENSG00000129932	DOHH	DOHH	5.347	6.532	6.022	5.967	8.714	8.087	10.811	9.204	8.707	7.795	6.295	7.599		3.237	1.54248	1.54248
11844	ENSG00000168061	SAC3D1	SAC3D1	4.403	4.955	4.054	4.471	8.602	6.133	8.239	7.658	7.354	5.228	4.553	5.712		3.187	1.71282	1.71282
7809	ENSG00000140961	OSGIN1	OSGIN1	6.036	5.983	6.468	6.162	9.427	8.67	9.674	9.257	9.699	8.081	8.289	8.69		3.095	1.50227	1.50227
8880	ENSG00000149043	SYT8	SYT8	6.238	5.498	5.476	5.738	9.065	8.332	9.007	8.801	8.138	6.255	5.775	6.723		3.063	1.53381	1.53381
16620	ENSG00000203896	LIME1	LIME1	3.355	3.97	3.599	3.641	6.979	5.112	7.705	6.599	4.749	4.02	3.239	4.003		2.958	1.81241	1.81241
14453	ENSG00000183696	UPP1	UPP1	3.18	3.833	3.442	3.485	7.209	5.059	6.682	6.317	6.426	4.765	4.673	5.288		2.832	1.81263	1.81263
18415	ENSG00000258429	PDF	PDF	2.118	1.763	1.436	1.772	5.309	3.145	5.133	4.529	5.599	2.573	2.371	3.514		2.757	2.55587	2.55587
5140	ENSG00000122386	ZNF205	ZNF205	4.994	5.191	4.838	5.008	6.86	6.94	8.818	7.54	6.537	6.139	4.577	5.751		2.532	1.50559	1.50559
6158	ENSG00000130772	MED18	MED18	4.673	4.948	4.848	4.823	7.337	7.367	7.348	7.351	6.441	5.464	5.26	5.721		2.528	1.52416	1.52416
6159	ENSG00000130772	MED18	LOC100996782	4.673	4.948	4.848	4.823	7.337	7.367	7.348	7.351	6.441	5.464	5.26	5.721		2.528	1.52416	1.52416
13778	ENSG00000179294	C17orf96	C17orf96	4.26	4.302	4.532	4.365	5.603	7.008	7.436	6.682	6.823	6.926	6.443	6.731		2.317	1.53081	1.53081
11565	ENSG00000166920	C15orf48	C15orf48	3.327	2.955	2.489	2.924	5.429	5.595	4.594	5.206	5.225	3.25	4.67	4.381		2.282	1.78044	1.78044
8007	ENSG00000142544	CTU1	CTU1	3.546	3.222	3.103	3.29	6.117	4.54	6.014	5.557	5.329	4.688	3.994	4.67		2.267	1.68906	1.68906
13229	ENSG00000175315	CST6	CST6	1.954	2.454	2.376	2.262	5.4	3.428	4.19	4.339	3.497	2.636	2.312	2.815		2.077	1.91821	1.91821
6234	ENSG00000131188	PRR7	PRR7	3.646	3.017	2.885	3.182	5.28	4.12	5.935	5.112	5.12	3.925	3.36	4.135		1.93	1.60654	1.60654
13843	ENSG00000179886	TIGD5	TIGD5	1.892	2.412	2.255	2.186	4.192	3.253	4.777	4.074	3.121	3.265	2.593	2.993		1.888	1.86368	1.86368
13345	ENSG00000176125	UFSP1	UFSP1	1.377	1.489	1.418	1.428	2.245	3.866	3.593	3.234	3.24	2.655	2.264	2.72		1.806	2.26471	2.26471
2120	ENSG00000099974	DDTL	DDTL	2.917	2.791	3.156	2.955	4.628	4.611	4.955	4.732	3.633	3.692	3.874	3.733		1.777	1.60135	1.60135
16470	ENSG00000198832	RP3-412A9.11	SELM	1.676	1.172	1.63	1.493	4.14	2.683	2.898	3.24	1.878	1.564	0.868	1.437		1.747	2.17013	2.17013
6094	ENSG00000130489	SCO2	SCO2	2.724	2.944	2.63	2.766	3.748	4.323	5.086	4.386	4.029	4.317	2.645	3.664		1.62	1.58568	1.58568
548	ENSG00000037897	METTL1	METTL1	2.606	3.128	2.804	2.846	4.511	4.58	4.226	4.439	5.314	3.524	3.664	4.167		1.593	1.55973	1.55973
2702	ENSG00000103024	NME3	NME3	0.968	1.061	1.005	1.012	3.479	1.937	2.284	2.567	1.958	1.554	1.261	1.591		1.555	2.53656	2.53656
14829	ENSG00000185519	FAM131C	FAM131C	2.457	2.876	3.059	2.797	4.648	4.392	3.752	4.264	4.031	3.667	3	3.566		1.467	1.52449	1.52449
17218	ENSG00000214014	OVCA2	OVCA2	1.325	0.949	1.833	1.369	3.513	2.232	2.66	2.802	1.456	1.622	1.924	1.667		1.433	2.04675	2.04675
12394	ENSG00000170684	ZNF296	ZNF296	1.439	1.449	1.28	1.39	3.046	1.995	2.654	2.565	2.443	1.988	1.505	1.979		1.175	1.84532	1.84532
14711	ENSG00000184986	TMEM121	TMEM121	1.381	1.154	1.4	1.312	2.379	2.116	2.306	2.267	1.635	1.79	1.175	1.533		0.955	1.7279	1.7279
13015	ENSG00000173991	TCAP	TCAP	0.887	0.673	0.903	0.821	1.716	1.489	2.062	1.756	1.701	1.484	1.251	1.479		0.935	2.13886	2.13886
15795	ENSG00000196843	ARID5A	ARID5A	1.191	1.192	1.284	1.222	1.936	2.006	2.229	2.057	1.784	1.455	1.691	1.643		0.835	1.68331	1.68331
6189	ENSG00000130948	HSD17B3	HSD17B3	1.106	1.034	1.018	1.053	1.926	2.045	1.422	1.798	1.61	1.2	1.229	1.347		0.745	1.7075	1.7075
13914	ENSG00000180389	ATP5EP2		0.148	0.199	0.366	0.238	1.301	0.936	0.635	0.957	0.678	0.332	0.584	0.531		0.719	4.02101	4.02101
11513	ENSG00000166741	NNMT	NNMT	1.167	0.954	1.053	1.058	1.72	1.764	1.828	1.771	1.198	1.692	1.239	1.376		0.713	1.67391	1.67391
3326	ENSG00000107159	CA9	CA9	0.881	0.615	0.627	0.708	1.295	1.583	1.179	1.352	1.345	1.131	0.973	1.15		0.644	1.9096	1.9096
17847	ENSG00000239789	MRPS17	MRPS17	0.926	0.828	0.666	0.807	1.436	1.633	1.077	1.382	1.674	0.612	1.106	1.131		0.575	1.71252	1.71252
8971	ENSG00000149781	FERMT3	FERMT3	0.628	0.465	0.588	0.56	1.227	0.972	1.17	1.123	0.991	1.196	0.905	1.031		0.563	2.00536	2.00536
3883	ENSG00000111780	GATC		0.31	0.462	0.255	0.343	0.908	0.653	1.108	0.889	1.892	0.54	0.815	1.082		0.546	2.59184	2.59184
6450	ENSG00000132702	HAPLN2	HAPLN2	0.909	0.547	0.759	0.738	1.376	1.364	1.102	1.281	1.076	1.099	0.964	1.047		0.543	1.73577	1.73577
8935	ENSG00000149489	ROM1	ROM1	0.558	0.579	0.489	0.542	1.013	1.104	1.001	1.039	0.755	0.833	0.641	0.743		0.497	1.91697	1.91697
18466	ENSG00000258920	FOXN3-AS1		0.636	0.45	0.34	0.475	0.888	0.818	1.158	0.955	1.253	0.593	0.71	0.852		0.48	2.01053	2.01053
5854	ENSG00000128422	KRT17	KRT17	0.449	0.636	0.388	0.491	0.807	0.84	1.236	0.961	0.914	0.698	1.034	0.882		0.47	1.95723	1.95723
9237	ENSG00000152433	ZNF547	ZNF547	0.309	0.304	0.274	0.296	0.789	0.606	0.75	0.715	0.801	0.63	0.617	0.682		0.419	2.41554	2.41554
16472	ENSG00000198835	GJC2	GJC2	0.407	0.421	0.364	0.397	0.873	0.607	0.687	0.722	0.66	0.531	0.702	0.631		0.325	1.81864	1.81864
6004	ENSG00000129749	CHRNA10	CHRNA10	0.369	0.318	0.295	0.327	0.681	0.638	0.634	0.651	0.607	0.573	0.404	0.528		0.324	1.99083	1.99083
12271	ENSG00000170122	FOXD4	FOXD4	0.131	0.211	0.168	0.17	0.397	0.624	0.449	0.49	0.479	0.39	0.33	0.4		0.32	2.88235	2.88235
10228	ENSG00000160886	LY6K	LY6K	0.479	0.416	0.453	0.449	0.754	0.722	0.798	0.758	0.731	0.578	0.534	0.614		0.309	1.6882	1.6882
12188	ENSG00000169688	MT1B	MT1B	0	0	0.074	0.025	0.36	0.316	0.322	0.332	0.573	0	0	0.191		0.307	13.28	13.28
6853	ENSG00000135406	PRPH	PRPH	0.316	0.354	0.417	0.362	0.758	0.58	0.618	0.652	0.537	0.486	0.375	0.466		0.29	1.8011	1.8011
15772	ENSG00000196754	S100A2	S100A2	0.187	0.167	0.161	0.172	0.447	0.491	0.4	0.446	0.214	0.279	0.147	0.213		0.274	2.59302	2.59302
4702	ENSG00000118292	C1orf54	C1orf54	0.464	0.34	0.396	0.4	0.64	0.741	0.634	0.672	0.387	0.599	0.333	0.439		0.272	1.68	1.68
549	ENSG00000037965	HOXC8	HOXC8	0.44	0.401	0.318	0.386	0.757	0.582	0.588	0.642	0.491	0.467	0.387	0.448		0.256	1.66321	1.66321
12541	ENSG00000171450	CDK5R2	CDK5R2	0.16	0.174	0.316	0.216	0.583	0.368	0.46	0.47	0.366	0.221	0.252	0.28		0.254	2.17593	2.17593
17591	ENSG00000227507	LTB	LTB	0.317	0.312	0.345	0.325	0.659	0.534	0.517	0.57	0.484	0.521	0.801	0.602		0.245	1.75385	1.75385
12616	ENSG00000171817	ZNF540	ZNF540	0.47	0.453	0.482	0.468	0.678	0.811	0.62	0.703	0.799	0.944	0.727	0.823		0.235	1.50214	1.50214
17786	ENSG00000236334	PPIAL4G	PPIAL4G	0.155	0.173	0.229	0.186	0.37	0.38	0.497	0.416	0.708	0.231	0.122	0.353		0.23	2.23656	2.23656
12899	ENSG00000173338	KCNK7	KCNK7	0.365	0.343	0.288	0.332	0.554	0.487	0.61	0.55	0.557	0.708	0.576	0.614		0.218	1.65663	1.65663
2779	ENSG00000103490	PYCARD	PYCARD	0.185	0.232	0.183	0.2	0.502	0.338	0.413	0.418	0.282	0.221	0.263	0.255		0.218	2.09	2.09
8416	ENSG00000145194	ECE2	ECE2	0.288	0.262	0.304	0.284	0.459	0.494	0.544	0.499	0.409	0.452	0.407	0.422		0.215	1.75704	1.75704
9666	ENSG00000156427	FGF18	FGF18	0.287	0.385	0.341	0.338	0.482	0.524	0.554	0.52	0.592	0.386	0.589	0.522		0.182	1.53846	1.53846
16911	ENSG00000205267	AC004876.1	DGAT2L7	0	0.035	0.039	0.025	0.187	0.22	0.168	0.192	0.179	0.117	0	0.099		0.167	7.68	7.68
6207	ENSG00000131044	TTLL9	TTLL9	0.101	0.163	0.14	0.135	0.243	0.228	0.331	0.267	0.248	0.136	0.16	0.181		0.132	1.97778	1.97778
15199	ENSG00000187624	C17orf97	C17orf97	0.176	0.169	0.149	0.165	0.302	0.336	0.248	0.295	0.211	0.357	0.318	0.295		0.13	1.78788	1.78788
17867	ENSG00000240510	AL589765.1		0.162	0.101	0.112	0.125	0.207	0.318	0.236	0.254	0.173	0.097	0.128	0.133		0.129	2.032	2.032
11730	ENSG00000167664	TMIGD2	TMIGD2	0.136	0.081	0.09	0.103	0.182	0.287	0.215	0.228	0.174	0.102	0.108	0.128		0.125	2.21359	2.21359
14816	ENSG00000185467	KPNA7	KPNA7	0.033	0.118	0.049	0.067	0.238	0.162	0.142	0.181	0.328	0.074	0.052	0.151		0.114	2.70149	2.70149
2253	ENSG00000100365	NCF4	NCF4	0.13	0.189	0.128	0.149	0.207	0.273	0.278	0.253	0.445	0.242	0.435	0.374		0.104	1.69799	1.69799

## Sheet: GLU vs LAC GLU up
	Gene	Associated.Gene.Name	WikiGene.Name	GLU...Infantis.GLU3...Expression.values	GLU...Infantis.GLU1...Expression.values	GLU...Infantis.GLU2...Expression.values	GLU...Means	LAC...Infantis.LAC2...Expression.values	LAC...Infantis.LAC1...Expression.values	LAC...Infantis.LAC3...Expression.values	LAC...Means		mean difference	fold change	fold change
16722	ENSG00000204388	HSPA1B	HSPA1A	223.655	158.655	215.542	199.284	115.249	97.765	102.147	105.054		94.23	1.89697	1.89697
16723	ENSG00000204388	HSPA1B	HSPA1B	223.655	158.655	215.542	199.284	115.249	97.765	102.147	105.054		94.23	1.89697	1.89697
16724	ENSG00000204389	HSPA1A	HSPA1A	224.337	171.744	235.875	210.652	130.549	114.595	111.33	118.825		91.827	1.77279	1.77279
16725	ENSG00000204389	HSPA1A	HSPA1B	224.337	171.744	235.875	210.652	130.549	114.595	111.33	118.825		91.827	1.77279	1.77279
13542	ENSG00000177606	JUN	JUN	106.385	84.319	101.541	97.415	43.058	34.676	38.443	38.726		58.689	2.51549	2.51549
4907	ENSG00000120129	DUSP1	DUSP1	82.24	61.352	76.616	73.403	31.037	24.565	27.015	27.539		45.864	2.66542	2.66542
4599	ENSG00000117289	TXNIP	TXNIP	122.705	118.116	107.236	116.019	68.876	69.86	75.652	71.462		44.557	1.62351	1.62351
5291	ENSG00000123689	G0S2	G0S2	117.636	99.749	85.715	101.034	71.053	48.767	49.939	56.586		44.448	1.78549	1.78549
4190	ENSG00000114315	HES1	HES1	84.041	89.463	83.562	85.689	50.521	37.366	39.355	42.414		43.275	2.0203	2.0203
15247	ENSG00000187837	HIST1H1C	HIST1H1C	71.923	69.934	59.789	67.215	44.349	29.72	28.833	34.3		32.915	1.95962	1.95962
9250	ENSG00000152518	ZFP36L2	ZFP36L2	92.196	84.27	89.767	88.744	46.095	61.82	61.305	56.407		32.337	1.57328	1.57328
5363	ENSG00000124253	PCK1	PCK1	47.273	35.639	47.626	43.512	13.664	10.804	11.567	12.012		31.5	3.62238	3.62238
12320	ENSG00000170345	FOS	FOS	66.106	74.334	70.674	70.371	49.441	36.487	44.022	43.316		27.055	1.6246	1.6246
10983	ENSG00000164442	CITED2	CITED2	56.165	51.087	50.526	52.593	34.588	31.899	32.835	33.107		19.486	1.58858	1.58858
14655	ENSG00000184678	HIST2H2BE	HIST2H2BE	22.529	18.597	17.596	19.574	5.462	4.156	5.506	5.041		14.533	3.88296	3.88296
7200	ENSG00000137193	PIM1	PIM1	31.06	32.52	29.128	30.903	19.623	20.387	20.599	20.203		10.7	1.52962	1.52962
15271	ENSG00000187990	HIST1H2BG	HIST1H2BG	15.766	11.928	10.069	12.588	2.249	2.774	2.427	2.484		10.104	5.06763	5.06763
15272	ENSG00000187990	HIST1H2BG	HIST1H2BF	15.766	11.928	10.069	12.588	2.249	2.774	2.427	2.484		10.104	5.06763	5.06763
15273	ENSG00000187990	HIST1H2BG	HIST1H2BE	15.766	11.928	10.069	12.588	2.249	2.774	2.427	2.484		10.104	5.06763	5.06763
15274	ENSG00000187990	HIST1H2BG	HIST1H2BI	15.766	11.928	10.069	12.588	2.249	2.774	2.427	2.484		10.104	5.06763	5.06763
15275	ENSG00000187990	HIST1H2BG	HIST1H2BC	15.766	11.928	10.069	12.588	2.249	2.774	2.427	2.484		10.104	5.06763	5.06763
16007	ENSG00000197459	HIST1H2BH	HIST1H2BH	19.326	14.171	13.593	15.697	5.939	7.513	6.671	6.707		8.99	2.34039	2.34039
11896	ENSG00000168274	HIST1H2AE	HIST1H2AE	22.003	16.748	16.641	18.464	12.013	10.273	10.366	10.884		7.58	1.69644	1.69644
11897	ENSG00000168274	HIST1H2AE	HIST1H2AB	22.003	16.748	16.641	18.464	12.013	10.273	10.366	10.884		7.58	1.69644	1.69644
5425	ENSG00000124575	HIST1H1D	HIST1H1D	8.883	8.868	7.617	8.456	0.84	1.041	1.39	1.09		7.366	7.7578	7.7578
14414	ENSG00000183558	HIST2H2AA3	HIST2H2AA3	14.231	15.851	15.508	15.197	9.784	9.922	9.703	9.803		5.394	1.55024	1.55024
14415	ENSG00000183558	HIST2H2AA3	HIST2H2AA4	14.231	15.851	15.508	15.197	9.784	9.922	9.703	9.803		5.394	1.55024	1.55024
9138	ENSG00000151655	ITIH2	ITIH2	15.238	16.392	11.703	14.444	7.646	9.347	10.711	9.235		5.209	1.56405	1.56405
16344	ENSG00000198518	HIST1H4E	HIST1H4I	4.413	4.999	3.94	4.451	1.204	0.967	0.798	0.99		3.461	4.49596	4.49596
16345	ENSG00000198518	HIST1H4E	HIST1H4A	4.413	4.999	3.94	4.451	1.204	0.967	0.798	0.99		3.461	4.49596	4.49596
16346	ENSG00000198518	HIST1H4E	HIST1H4D	4.413	4.999	3.94	4.451	1.204	0.967	0.798	0.99		3.461	4.49596	4.49596
16347	ENSG00000198518	HIST1H4E	HIST1H4F	4.413	4.999	3.94	4.451	1.204	0.967	0.798	0.99		3.461	4.49596	4.49596
16348	ENSG00000198518	HIST1H4E	HIST1H4K	4.413	4.999	3.94	4.451	1.204	0.967	0.798	0.99		3.461	4.49596	4.49596
16349	ENSG00000198518	HIST1H4E	HIST1H4J	4.413	4.999	3.94	4.451	1.204	0.967	0.798	0.99		3.461	4.49596	4.49596
16350	ENSG00000198518	HIST1H4E	HIST1H4C	4.413	4.999	3.94	4.451	1.204	0.967	0.798	0.99		3.461	4.49596	4.49596
16351	ENSG00000198518	HIST1H4E	HIST1H4H	4.413	4.999	3.94	4.451	1.204	0.967	0.798	0.99		3.461	4.49596	4.49596
16352	ENSG00000198518	HIST1H4E	HIST1H4B	4.413	4.999	3.94	4.451	1.204	0.967	0.798	0.99		3.461	4.49596	4.49596
16353	ENSG00000198518	HIST1H4E	HIST1H4E	4.413	4.999	3.94	4.451	1.204	0.967	0.798	0.99		3.461	4.49596	4.49596
16354	ENSG00000198518	HIST1H4E	HIST1H4L	4.413	4.999	3.94	4.451	1.204	0.967	0.798	0.99		3.461	4.49596	4.49596
16355	ENSG00000198518	HIST1H4E	HIST2H4A	4.413	4.999	3.94	4.451	1.204	0.967	0.798	0.99		3.461	4.49596	4.49596
16356	ENSG00000198518	HIST1H4E	HIST4H4	4.413	4.999	3.94	4.451	1.204	0.967	0.798	0.99		3.461	4.49596	4.49596
16357	ENSG00000198518	HIST1H4E	HIST2H4B	4.413	4.999	3.94	4.451	1.204	0.967	0.798	0.99		3.461	4.49596	4.49596
15311	ENSG00000188175	HEPACAM2	HEPACAM2	6.826	9.695	7.225	7.915	5.764	4.17	4.37	4.768		3.147	1.66003	1.66003
16120	ENSG00000197846	HIST1H2BF	HIST1H2BG	3.962	3.31	2.971	3.414	0.655	0.534	0.301	0.497		2.917	6.86922	6.86922
16121	ENSG00000197846	HIST1H2BF	HIST1H2BF	3.962	3.31	2.971	3.414	0.655	0.534	0.301	0.497		2.917	6.86922	6.86922
16122	ENSG00000197846	HIST1H2BF	HIST1H2BE	3.962	3.31	2.971	3.414	0.655	0.534	0.301	0.497		2.917	6.86922	6.86922
16123	ENSG00000197846	HIST1H2BF	HIST1H2BI	3.962	3.31	2.971	3.414	0.655	0.534	0.301	0.497		2.917	6.86922	6.86922
16124	ENSG00000197846	HIST1H2BF	HIST1H2BC	3.962	3.31	2.971	3.414	0.655	0.534	0.301	0.497		2.917	6.86922	6.86922
11907	ENSG00000168298	HIST1H1E	HIST1H1E	3.27	2.926	2.441	2.879	0.388	0.108	0.287	0.261		2.618	11.0307	11.0307
15982	ENSG00000197409	HIST1H3D	HIST1H3A	2.77	3.54	3.062	3.124	1.308	1.034	1.197	1.179		1.945	2.6497	2.6497
15983	ENSG00000197409	HIST1H3D	HIST1H3D	2.77	3.54	3.062	3.124	1.308	1.034	1.197	1.179		1.945	2.6497	2.6497
15984	ENSG00000197409	HIST1H3D	HIST1H3C	2.77	3.54	3.062	3.124	1.308	1.034	1.197	1.179		1.945	2.6497	2.6497
15985	ENSG00000197409	HIST1H3D	HIST1H3E	2.77	3.54	3.062	3.124	1.308	1.034	1.197	1.179		1.945	2.6497	2.6497
15986	ENSG00000197409	HIST1H3D	HIST1H3I	2.77	3.54	3.062	3.124	1.308	1.034	1.197	1.179		1.945	2.6497	2.6497
15987	ENSG00000197409	HIST1H3D	HIST1H3G	2.77	3.54	3.062	3.124	1.308	1.034	1.197	1.179		1.945	2.6497	2.6497
15988	ENSG00000197409	HIST1H3D	HIST1H3J	2.77	3.54	3.062	3.124	1.308	1.034	1.197	1.179		1.945	2.6497	2.6497
15989	ENSG00000197409	HIST1H3D	HIST1H3H	2.77	3.54	3.062	3.124	1.308	1.034	1.197	1.179		1.945	2.6497	2.6497
15990	ENSG00000197409	HIST1H3D	HIST1H3B	2.77	3.54	3.062	3.124	1.308	1.034	1.197	1.179		1.945	2.6497	2.6497
15991	ENSG00000197409	HIST1H3D	HIST1H3F	2.77	3.54	3.062	3.124	1.308	1.034	1.197	1.179		1.945	2.6497	2.6497
58	ENSG00000004799	PDK4	PDK4	3.286	3.404	3.798	3.496	1.838	1.476	1.56	1.625		1.871	2.15138	2.15138
2113	ENSG00000099953	MMP11	MMP11	4.416	5.762	4.485	4.888	3.071	3.143	3.095	3.103		1.785	1.57525	1.57525
16818	ENSG00000204740	C10orf112		4.38	5.32	4.168	4.623	2.389	2.978	3.165	2.844		1.779	1.62553	1.62553
8846	ENSG00000148702	HABP2	HABP2	2.976	2.346	3.107	2.81	1.514	1.097	1.579	1.397		1.413	2.01145	2.01145
18291	ENSG00000256018	HIST1H3G	HIST1H3A	2.809	2.077	2.595	2.494	1.584	0.82	1.156	1.187		1.307	2.1011	2.1011
18292	ENSG00000256018	HIST1H3G	HIST1H3D	2.809	2.077	2.595	2.494	1.584	0.82	1.156	1.187		1.307	2.1011	2.1011
18293	ENSG00000256018	HIST1H3G	HIST1H3C	2.809	2.077	2.595	2.494	1.584	0.82	1.156	1.187		1.307	2.1011	2.1011
18294	ENSG00000256018	HIST1H3G	HIST1H3E	2.809	2.077	2.595	2.494	1.584	0.82	1.156	1.187		1.307	2.1011	2.1011
18295	ENSG00000256018	HIST1H3G	HIST1H3I	2.809	2.077	2.595	2.494	1.584	0.82	1.156	1.187		1.307	2.1011	2.1011
18296	ENSG00000256018	HIST1H3G	HIST1H3G	2.809	2.077	2.595	2.494	1.584	0.82	1.156	1.187		1.307	2.1011	2.1011
18297	ENSG00000256018	HIST1H3G	HIST1H3J	2.809	2.077	2.595	2.494	1.584	0.82	1.156	1.187		1.307	2.1011	2.1011
18298	ENSG00000256018	HIST1H3G	HIST1H3H	2.809	2.077	2.595	2.494	1.584	0.82	1.156	1.187		1.307	2.1011	2.1011
18299	ENSG00000256018	HIST1H3G	HIST1H3B	2.809	2.077	2.595	2.494	1.584	0.82	1.156	1.187		1.307	2.1011	2.1011
18300	ENSG00000256018	HIST1H3G	HIST1H3F	2.809	2.077	2.595	2.494	1.584	0.82	1.156	1.187		1.307	2.1011	2.1011
14185	ENSG00000182326	C1S	C1S	3.69	3.501	3.069	3.42	2.295	2.1	2.208	2.201		1.219	1.55384	1.55384
16869	ENSG00000204983	PRSS1	PRSS1	3.21	2.962	2.214	2.795	2.041	1.348	1.372	1.587		1.208	1.76118	1.76118
7735	ENSG00000140451	PIF1	PIF1	3.051	3.483	2.911	3.148	1.99	2.026	1.942	1.986		1.162	1.5851	1.5851
5436	ENSG00000124635	HIST1H2BJ	HIST1H2BJ	2.224	1.599	1.413	1.746	0.545	0.771	0.439	0.585		1.161	2.98462	2.98462
1365	ENSG00000077092	RARB	RARB	2.753	3.046	3.046	2.948	1.761	1.846	1.899	1.835		1.113	1.60654	1.60654
902	ENSG00000064787	BCAS1	BCAS1	2.016	2.551	2.308	2.292	1.48	1.392	1.516	1.463		0.829	1.56664	1.56664
7622	ENSG00000139625	MAP3K12	MAP3K12	2.036	2.167	2.215	2.139	1.309	1.539	1.344	1.397		0.742	1.53114	1.53114
15808	ENSG00000196890	HIST3H2BB	HIST3H2BB	1.01	0.847	1.247	1.034	0.193	0.188	0.498	0.293		0.741	3.52901	3.52901
16595	ENSG00000203814	HIST2H2BF	HIST2H2BF	1.332	1.012	0.98	1.108	0.425	0.324	0.44	0.396		0.712	2.79798	2.79798
192	ENSG00000007933	FMO3	FMO3	1.803	1.89	1.515	1.736	1.061	1.115	0.976	1.051		0.685	1.65176	1.65176
17388	ENSG00000215784	FAM72D	FAM72D	1.049	1.493	1.366	1.303	0.691	0.516	0.733	0.647		0.656	2.01391	2.01391
15744	ENSG00000196660	SLC30A10	SLC30A10	1.652	1.594	2.055	1.767	1.003	1.141	1.363	1.169		0.598	1.51155	1.51155
1420	ENSG00000078399	HOXA9	HOXA9	0.775	1.14	0.999	0.971	0.528	0.413	0.35	0.43		0.541	2.25814	2.25814
1421	ENSG00000078399	HOXA9	MIR196B	0.775	1.14	0.999	0.971	0.528	0.413	0.35	0.43		0.541	2.25814	2.25814
14137	ENSG00000182175	RGMA	RGMA	1.351	1.474	1.403	1.409	0.838	1.024	0.758	0.873		0.536	1.61397	1.61397
15858	ENSG00000197054	ZNF763	ZNF763	1.558	1.305	1.217	1.36	0.778	0.888	0.849	0.838		0.522	1.62291	1.62291
14688	ENSG00000184898	RBM43	RBM43	1.258	1.39	1.565	1.404	0.923	0.903	0.83	0.885		0.519	1.58644	1.58644
10535	ENSG00000162959	MEMO1	MEMO1	1.186	1.041	1.322	1.183	0.799	0.625	0.697	0.707		0.476	1.67327	1.67327
10151	ENSG00000160298	C21orf58	C21orf58	1.123	1.258	1.01	1.13	0.595	0.803	0.764	0.721		0.409	1.56727	1.56727
11255	ENSG00000165659	DACH1	DACH1	1.057	1.126	0.898	1.027	0.613	0.663	0.717	0.664		0.363	1.54669	1.54669
17698	ENSG00000232859	C17orf108	C17orf108	0.742	0.627	0.743	0.704	0.472	0.323	0.244	0.346		0.358	2.03468	2.03468
11113	ENSG00000165023	DIRAS2	DIRAS2	0.885	1.059	0.9	0.948	0.526	0.592	0.698	0.605		0.343	1.56694	1.56694
3542	ENSG00000108849	PPY	PPY	0.499	0.447	0.37	0.439	0.19	0.093	0.197	0.16		0.279	2.74375	2.74375
1083	ENSG00000069712	KIAA1107	KIAA1107	0.765	0.673	0.847	0.762	0.433	0.506	0.516	0.485		0.277	1.57113	1.57113
18123	ENSG00000250641	XXbac-BPG32J3.19		0.36	0.403	0.445	0.403	0.069	0.235	0.142	0.149		0.254	2.7047	2.7047
11126	ENSG00000165078	CPA6	CPA6	0.656	0.534	0.417	0.536	0.393	0.227	0.24	0.287		0.249	1.8676	1.8676
11271	ENSG00000165702	GFI1B	GFI1B	0.624	0.59	0.685	0.633	0.406	0.328	0.456	0.397		0.236	1.59446	1.59446
14598	ENSG00000184357	HIST1H1B	HIST1H1B	0.433	0.388	0.285	0.369	0.165	0.162	0.114	0.147		0.222	2.5102	2.5102
6391	ENSG00000132429	POPDC3	POPDC3	0.416	0.48	0.308	0.401	0.159	0.155	0.246	0.187		0.214	2.14439	2.14439
3890	ENSG00000111801	BTN3A3	BTN3A3	0.462	0.455	0.593	0.503	0.282	0.331	0.262	0.292		0.211	1.7226	1.7226
8523	ENSG00000145965	AL138831.1		0.351	0.436	0.385	0.39	0.149	0.145	0.246	0.18		0.21	2.16667	2.16667
18301	ENSG00000256029	RP11-190A12.7		0.307	0.274	0.354	0.312	0.078	0.153	0.081	0.104		0.208	3	3
15582	ENSG00000196136	SERPINA3	SERPINA3	0.49	0.648	0.588	0.575	0.313	0.351	0.449	0.371		0.204	1.54987	1.54987
13825	ENSG00000179715	PCED1B	PCED1B	0.414	0.595	0.549	0.52	0.333	0.391	0.241	0.321		0.199	1.61994	1.61994
15011	ENSG00000186417	GLDN	GLDN	0.603	0.555	0.541	0.566	0.341	0.375	0.388	0.368		0.198	1.53804	1.53804
15900	ENSG00000197153	HIST1H3J	HIST1H3A	0.239	0.32	0.295	0.285	0.091	0.089	0.094	0.091		0.194	3.13187	3.13187
15901	ENSG00000197153	HIST1H3J	HIST1H3D	0.239	0.32	0.295	0.285	0.091	0.089	0.094	0.091		0.194	3.13187	3.13187
15902	ENSG00000197153	HIST1H3J	HIST1H3C	0.239	0.32	0.295	0.285	0.091	0.089	0.094	0.091		0.194	3.13187	3.13187
15903	ENSG00000197153	HIST1H3J	HIST1H3E	0.239	0.32	0.295	0.285	0.091	0.089	0.094	0.091		0.194	3.13187	3.13187
15904	ENSG00000197153	HIST1H3J	HIST1H3I	0.239	0.32	0.295	0.285	0.091	0.089	0.094	0.091		0.194	3.13187	3.13187
15905	ENSG00000197153	HIST1H3J	HIST1H3G	0.239	0.32	0.295	0.285	0.091	0.089	0.094	0.091		0.194	3.13187	3.13187
15906	ENSG00000197153	HIST1H3J	HIST1H3J	0.239	0.32	0.295	0.285	0.091	0.089	0.094	0.091		0.194	3.13187	3.13187
15907	ENSG00000197153	HIST1H3J	HIST1H3H	0.239	0.32	0.295	0.285	0.091	0.089	0.094	0.091		0.194	3.13187	3.13187
15908	ENSG00000197153	HIST1H3J	HIST1H3B	0.239	0.32	0.295	0.285	0.091	0.089	0.094	0.091		0.194	3.13187	3.13187
15909	ENSG00000197153	HIST1H3J	HIST1H3F	0.239	0.32	0.295	0.285	0.091	0.089	0.094	0.091		0.194	3.13187	3.13187
17659	ENSG00000231213	PLSCR5	PLSCR5	0.4	0.274	0.29	0.321	0.183	0.099	0.126	0.136		0.185	2.36029	2.36029
2606	ENSG00000102230	PCYT1B	PCYT1B	0.524	0.579	0.528	0.543	0.345	0.314	0.421	0.36		0.183	1.50833	1.50833
15333	ENSG00000188293	IGFL1	IGFL1	0.519	0.365	0.403	0.429	0.226	0.277	0.234	0.246		0.183	1.7439	1.7439
15948	ENSG00000197272	IL27	IL27	0.404	0.422	0.399	0.409	0.171	0.235	0.283	0.23		0.179	1.77826	1.77826
15308	ENSG00000188163	FAM166A	FAM166A	0.348	0.213	0.329	0.297	0.097	0.071	0.2	0.122		0.175	2.43443	2.43443
17027	ENSG00000206344	HCG27	HCG27	0.42	0.42	0.399	0.413	0.271	0.241	0.204	0.239		0.174	1.72803	1.72803
17475	ENSG00000221986	MYBPHL	MYBPHL	0.291	0.335	0.308	0.311	0.159	0.124	0.164	0.149		0.162	2.08725	2.08725
16882	ENSG00000205085	FAM71F2	FAM71F2	0.239	0.38	0.341	0.32	0.162	0.218	0.105	0.162		0.158	1.97531	1.97531
989	ENSG00000066813	ACSM2B	ACSM2B	0.39	0.336	0.378	0.368	0.252	0.224	0.166	0.214		0.154	1.71963	1.71963
830	ENSG00000061337	LZTS1	LZTS1	0.28	0.335	0.301	0.306	0.168	0.201	0.103	0.157		0.149	1.94904	1.94904
9272	ENSG00000152705	CATSPER3	CATSPER3	0.377	0.356	0.414	0.382	0.256	0.25	0.231	0.246		0.136	1.55285	1.55285
9356	ENSG00000153495	TEX29	TEX29	0.368	0.329	0.273	0.323	0.234	0.137	0.194	0.188		0.135	1.71809	1.71809
10738	ENSG00000163673	DCLK3	DCLK3	0.384	0.435	0.369	0.396	0.293	0.255	0.244	0.264		0.132	1.5	1.5
4948	ENSG00000120471	TP53AIP1	TP53AIP1	0.253	0.249	0.3	0.267	0.154	0.17	0.1	0.141		0.126	1.89362	1.89362
18566	ENSG00000261787	TCF24	TCF24	0.326	0.26	0.253	0.28	0.16	0.122	0.202	0.161		0.119	1.73913	1.73913
5443	ENSG00000124693	HIST1H3B	HIST1H3A	0.363	0.27	0.358	0.33	0.184	0.271	0.191	0.215		0.115	1.53488	1.53488
5444	ENSG00000124693	HIST1H3B	HIST1H3D	0.363	0.27	0.358	0.33	0.184	0.271	0.191	0.215		0.115	1.53488	1.53488
5445	ENSG00000124693	HIST1H3B	HIST1H3C	0.363	0.27	0.358	0.33	0.184	0.271	0.191	0.215		0.115	1.53488	1.53488
5446	ENSG00000124693	HIST1H3B	HIST1H3E	0.363	0.27	0.358	0.33	0.184	0.271	0.191	0.215		0.115	1.53488	1.53488
5447	ENSG00000124693	HIST1H3B	HIST1H3I	0.363	0.27	0.358	0.33	0.184	0.271	0.191	0.215		0.115	1.53488	1.53488
5448	ENSG00000124693	HIST1H3B	HIST1H3G	0.363	0.27	0.358	0.33	0.184	0.271	0.191	0.215		0.115	1.53488	1.53488
5449	ENSG00000124693	HIST1H3B	HIST1H3J	0.363	0.27	0.358	0.33	0.184	0.271	0.191	0.215		0.115	1.53488	1.53488
5450	ENSG00000124693	HIST1H3B	HIST1H3H	0.363	0.27	0.358	0.33	0.184	0.271	0.191	0.215		0.115	1.53488	1.53488
5451	ENSG00000124693	HIST1H3B	HIST1H3B	0.363	0.27	0.358	0.33	0.184	0.271	0.191	0.215		0.115	1.53488	1.53488
5452	ENSG00000124693	HIST1H3B	HIST1H3F	0.363	0.27	0.358	0.33	0.184	0.271	0.191	0.215		0.115	1.53488	1.53488
15825	ENSG00000196963	PCDHB16	PCDHB16	0.32	0.323	0.369	0.337	0.208	0.248	0.215	0.224		0.113	1.50446	1.50446
5453	ENSG00000124701	APOBEC2	APOBEC2	0.198	0.155	0.22	0.191	0.076	0.111	0.078	0.088		0.103	2.17045	2.17045
7661	ENSG00000139899	CBLN3	CBLN3	0.223	0.249	0.297	0.256	0.136	0.183	0.141	0.153		0.103	1.6732	1.6732
13642	ENSG00000178297	TMPRSS9	TMPRSS9	0.291	0.26	0.262	0.271	0.143	0.204	0.175	0.174		0.097	1.55747	1.55747
14875	ENSG00000185745	IFIT1	IFIT1	0.167	0.141	0.211	0.173	0.057	0.069	0.102	0.076		0.097	2.27632	2.27632

## Sheet: GLU vs LAC LAC up
	Gene	Associated.Gene.Name	WikiGene.Name	GLU...Infantis.GLU3...Expression.values	GLU...Infantis.GLU1...Expression.values	GLU...Infantis.GLU2...Expression.values	GLU...Means	LAC...Infantis.LAC2...Expression.values	LAC...Infantis.LAC1...Expression.values	LAC...Infantis.LAC3...Expression.values	LAC...Means		mean difference	fold change	fold change
13296	ENSG00000175793	SFN	SFN	56.259	67.495	66.435	63.396	112.911	89.775	84.083	95.59		32.194	1.50782	1.50782
4272	ENSG00000115009	CCL20	CCL20	17.645	12.392	11.59	13.876	50.456	40.633	46.297	45.795		31.919	3.3003	3.3003
10762	ENSG00000163739	CXCL1	CXCL1	15.911	19.471	15.876	17.086	53.116	43.853	47.053	48.007		30.921	2.80973	2.80973
5389	ENSG00000124466	LYPD3	LYPD3	49.249	60.911	63.334	57.831	91.547	89.113	84.438	88.366		30.535	1.528	1.528
12033	ENSG00000168906	MAT2A	MAT2A	36.957	39.408	34.964	37.11	54.639	62.373	62.849	59.954		22.844	1.61558	1.61558
2334	ENSG00000100664	EIF5	EIF5	19.686	19.375	21.613	20.225	35.827	38.222	37.774	37.275		17.05	1.84302	1.84302
4987	ENSG00000120738	EGR1	EGR1	27.32	24.112	26.08	25.837	41.783	37.187	46.536	41.835		15.998	1.61919	1.61919
5198	ENSG00000122861	PLAU	PLAU	15.22	15.993	16.508	15.907	25.621	26.38	27.098	26.366		10.459	1.65751	1.65751
10757	ENSG00000163734	CXCL3	CXCL3	9.922	9.543	9.49	9.652	22.952	16.237	16.368	18.519		8.867	1.91867	1.91867
10002	ENSG00000159200	RCAN1	RCAN1	13.851	13.284	13.717	13.617	22.651	21.7	21.329	21.893		8.276	1.60777	1.60777
15848	ENSG00000197019	SERTAD1	SERTAD1	8.688	9.343	10.171	9.401	20.132	15.648	15.987	17.255		7.854	1.83544	1.83544
18480	ENSG00000259112	NDUFC2-KCTD14	NDUFC2-KCTD14	8.817	6.598	5.513	6.976	12.739	15.2	15.206	14.382		7.406	2.06164	2.06164
7893	ENSG00000141526	SLC16A3	SLC16A3	12.308	14.148	14.218	13.558	21.794	21.243	19.587	20.875		7.317	1.53968	1.53968
1513	ENSG00000081041	CXCL2	CXCL2	13.618	12.814	13.672	13.368	24.106	18.302	18.697	20.368		7	1.52364	1.52364
14633	ENSG00000184557	SOCS3	SOCS3	5.309	6.658	6.124	6.03	11.003	11.482	10.422	10.969		4.939	1.81907	1.81907
13273	ENSG00000175592	FOSL1	FOSL1	4.404	4.193	5.057	4.551	12.008	8.395	7.841	9.415		4.864	2.06878	2.06878
5919	ENSG00000128965	CHAC1	CHAC1	2.837	3.135	3.27	3.081	8.402	7.12	6.363	7.295		4.214	2.36774	2.36774
13327	ENSG00000176022	B3GALT6	B3GALT6	6.229	6.652	6.266	6.382	12.09	8.871	9.442	10.135		3.753	1.58806	1.58806
3175	ENSG00000105974	CAV1	CAV1	6.224	5.706	6.827	6.252	10.682	9.042	9.846	9.856		3.604	1.57646	1.57646
432	ENSG00000023445	BIRC3	BIRC3	4.374	4.133	4.073	4.193	6.494	7.742	8.963	7.733		3.54	1.84426	1.84426
13798	ENSG00000179431	FJX1	FJX1	2.74	3.65	3.369	3.253	7.212	6.136	5.581	6.31		3.057	1.93975	1.93975
882	ENSG00000064300	NGFR	NGFR	3.436	4.034	4.271	3.914	6.994	7.14	6.344	6.826		2.912	1.744	1.744
4603	ENSG00000117318	ID3	ID3	2.736	3.57	3.266	3.191	6.157	5.921	5.396	5.825		2.634	1.82545	1.82545
4808	ENSG00000119508	NR4A3	NR4A3	1.843	1.669	2.624	2.046	3.791	4.942	4.711	4.481		2.435	2.19013	2.19013
13778	ENSG00000179294	C17orf96	C17orf96	4.26	4.302	4.532	4.365	6.823	6.926	6.443	6.731		2.366	1.54204	1.54204
11704	ENSG00000167604	NFKBID	NFKBID	3.994	3.812	3.961	3.922	6.244	5.692	6.016	5.984		2.062	1.52575	1.52575
14386	ENSG00000183386	FHL3	FHL3	3.463	3.626	4.363	3.817	6.737	5.557	5.055	5.783		1.966	1.51506	1.51506
16698	ENSG00000204315	FKBPL	FKBPL	3.732	3.738	4.17	3.88	6.536	5.413	5.554	5.834		1.954	1.50361	1.50361
7709	ENSG00000140297	GCNT3	GCNT3	2.228	2.531	2.093	2.284	3.714	3.834	4.414	3.987		1.703	1.74562	1.74562
2021	ENSG00000095794	CREM	CREM	2.911	3.004	2.784	2.9	5.226	4.095	4.446	4.589		1.689	1.58241	1.58241
4411	ENSG00000115844	DLX2	DLX2	2.785	2.87	2.979	2.878	4.791	4.558	4.197	4.516		1.638	1.56915	1.56915
7367	ENSG00000138061	CYP1B1	CYP1B1	1.629	1.876	1.712	1.739	2.594	3.624	3.899	3.372		1.633	1.93905	1.93905
12144	ENSG00000169429	IL8	IL8	1.253	1.019	1.365	1.212	2.694	2.274	3.415	2.794		1.582	2.30528	2.30528
6774	ENSG00000134954	ETS1	ETS1	1.331	1.348	1.774	1.484	2.172	3.419	3.353	2.981		1.497	2.00876	2.00876
10841	ENSG00000164023	SGMS2	SGMS2	1.999	1.811	2.302	2.037	2.808	3.534	4.006	3.449		1.412	1.69318	1.69318
13345	ENSG00000176125	UFSP1	UFSP1	1.377	1.489	1.418	1.428	3.24	2.655	2.264	2.72		1.292	1.90476	1.90476
4747	ENSG00000118785	SPP1	SPP1	2.343	2.715	2.017	2.358	3.845	3.364	3.64	3.617		1.259	1.53393	1.53393
5533	ENSG00000125485	DDX31	DDX31	2.071	2.092	2.072	2.078	3.268	3.197	3.14	3.202		1.124	1.5409	1.5409
17638	ENSG00000229644	NAMPTL		1.997	2.02	1.861	1.959	3.116	2.76	3.24	3.039		1.08	1.5513	1.5513
1596	ENSG00000083817	ZNF416	ZNF416	1.819	1.832	1.888	1.846	2.863	3.072	2.817	2.917		1.071	1.58017	1.58017
2079	ENSG00000099625	C19orf26	C19orf26	1.936	2.031	2.037	2.001	3.094	3.089	2.91	3.031		1.03	1.51474	1.51474
15389	ENSG00000188613	NANOS1	NANOS1	1.948	1.765	1.809	1.841	3.01	2.705	2.801	2.839		0.998	1.5421	1.5421
17870	ENSG00000240682	ISY1	ISY1	1.838	2.068	1.837	1.914	3.311	2.479	2.833	2.874		0.96	1.50157	1.50157
7027	ENSG00000136244	IL6	IL6	0.544	0.446	0.425	0.472	1.4	1.369	1.162	1.31		0.838	2.77542	2.77542
6081	ENSG00000130383	FUT5	FUT5	1.724	1.434	1.504	1.554	2.116	2.693	2.337	2.382		0.828	1.53282	1.53282
16238	ENSG00000198157	HMGN5	HMGN5	1.072	1.524	1.365	1.32	2.18	2.098	2.086	2.121		0.801	1.60682	1.60682
9238	ENSG00000152439	ZNF773	ZNF773	1.384	1.366	1.29	1.347	2.231	1.87	2.142	2.081		0.734	1.54491	1.54491
13015	ENSG00000173991	TCAP	TCAP	0.887	0.673	0.903	0.821	1.701	1.484	1.251	1.479		0.658	1.80146	1.80146
15213	ENSG00000187690	CXorf67		0.98	1.142	1.086	1.069	1.903	1.729	1.406	1.679		0.61	1.57063	1.57063
2861	ENSG00000104356	POP1	POP1	1.043	1.351	1.083	1.159	1.554	1.896	1.844	1.765		0.606	1.52286	1.52286
13793	ENSG00000179388	EGR3	EGR3	0.487	0.402	0.538	0.476	0.89	1.11	1.244	1.081		0.605	2.27101	2.27101
18423	ENSG00000258529	RP11-108O10.8	ALG9	0.524	0.781	0.498	0.601	1.036	1.347	1.163	1.182		0.581	1.96672	1.96672
11939	ENSG00000168453	HR	HR	0.621	0.632	0.592	0.615	1.016	1.357	1.179	1.184		0.569	1.9252	1.9252
11616	ENSG00000167165	UGT1A6	UGT1A6	0.312	0.567	0.553	0.478	1.023	0.836	1.246	1.035		0.557	2.16527	2.16527
4709	ENSG00000118402	ELOVL4	ELOVL4	0.506	0.596	0.63	0.577	1.259	0.868	1.021	1.049		0.472	1.81802	1.81802
8971	ENSG00000149781	FERMT3	FERMT3	0.628	0.465	0.588	0.56	0.991	1.196	0.905	1.031		0.471	1.84107	1.84107
5356	ENSG00000124225	PMEPA1	PMEPA1	0.727	0.816	0.744	0.762	1.376	1.246	1.075	1.232		0.47	1.6168	1.6168
3326	ENSG00000107159	CA9	CA9	0.881	0.615	0.627	0.708	1.345	1.131	0.973	1.15		0.442	1.62429	1.62429
17651	ENSG00000230185	C9orf147		0.305	0.273	0.1	0.226	0.698	0.607	0.642	0.649		0.423	2.87168	2.87168
3939	ENSG00000112149	CD83	CD83	0.693	0.713	0.593	0.666	1.057	1.206	1.002	1.088		0.422	1.63363	1.63363
18167	ENSG00000253626	EIF5AL1	EIF5AL1	0.357	0.306	0.434	0.366	0.806	0.733	0.763	0.768		0.402	2.09836	2.09836
5854	ENSG00000128422	KRT17	KRT17	0.449	0.636	0.388	0.491	0.914	0.698	1.034	0.882		0.391	1.79633	1.79633
9237	ENSG00000152433	ZNF547	ZNF547	0.309	0.304	0.274	0.296	0.801	0.63	0.617	0.682		0.386	2.30405	2.30405
2256	ENSG00000100373	UPK3A	UPK3A	0.814	0.607	0.831	0.751	1.077	1.296	1.028	1.133		0.382	1.50866	1.50866
8652	ENSG00000147119	CHST7	CHST7	0.523	0.647	0.702	0.624	0.932	1.116	0.904	0.984		0.36	1.57692	1.57692
11440	ENSG00000166401	SERPINB8	SERPINB8	0.674	0.677	0.754	0.701	0.933	1.026	1.215	1.058		0.357	1.50927	1.50927
12616	ENSG00000171817	ZNF540	ZNF540	0.47	0.453	0.482	0.468	0.799	0.944	0.727	0.823		0.355	1.75855	1.75855
15847	ENSG00000197016	ZNF470	ZNF470	0.471	0.506	0.512	0.496	0.772	0.89	0.793	0.819		0.323	1.65121	1.65121
18273	ENSG00000255737	RP11-571M6.6		0.761	0.612	0.507	0.627	1.073	0.965	0.81	0.949		0.322	1.51356	1.51356
13953	ENSG00000180720	CHRM4	CHRM4	0.466	0.313	0.461	0.413	0.771	0.609	0.766	0.715		0.302	1.73123	1.73123
12899	ENSG00000173338	KCNK7	KCNK7	0.365	0.343	0.288	0.332	0.557	0.708	0.576	0.614		0.282	1.8494	1.8494
14952	ENSG00000186074	CD300LF	CD300LF	0.253	0.238	0.416	0.302	0.599	0.544	0.598	0.58		0.278	1.92053	1.92053
3146	ENSG00000105825	TFPI2	TFPI2	0.047	0.073	0.012	0.044	0.356	0.279	0.276	0.304		0.26	6.90909	6.90909
13289	ENSG00000175764	TTLL11	TTLL11	0.436	0.426	0.462	0.441	0.628	0.795	0.675	0.699		0.258	1.58503	1.58503
13965	ENSG00000180806	HOXC9	HOXC9	0.256	0.148	0.09	0.165	0.447	0.328	0.434	0.403		0.238	2.44242	2.44242
16472	ENSG00000198835	GJC2	GJC2	0.407	0.421	0.364	0.397	0.66	0.531	0.702	0.631		0.234	1.58942	1.58942
12271	ENSG00000170122	FOXD4	FOXD4	0.131	0.211	0.168	0.17	0.479	0.39	0.33	0.4		0.23	2.35294	2.35294
16502	ENSG00000198885	ITPRIPL1	ITPRIPL1	0.297	0.286	0.305	0.296	0.488	0.563	0.523	0.525		0.229	1.77365	1.77365
8199	ENSG00000143632	ACTA1	ACTA1	0.343	0.341	0.302	0.329	0.64	0.456	0.572	0.556		0.227	1.68997	1.68997
5362	ENSG00000124251	TP53TG5	TP53TG5	0	0	0.054	0.018	0.207	0.162	0.343	0.237		0.219	13.1667	13.1667
13321	ENSG00000175984	DENND2C	DENND2C	0.365	0.323	0.397	0.362	0.481	0.627	0.613	0.573		0.211	1.58287	1.58287
6570	ENSG00000133636	NTS	NTS	0.368	0.378	0.272	0.339	0.533	0.494	0.609	0.545		0.206	1.60767	1.60767
4613	ENSG00000117407	ARTN	ARTN	0.193	0.202	0.276	0.223	0.36	0.432	0.457	0.417		0.194	1.86996	1.86996
6888	ENSG00000135547	HEY2	HEY2	0.062	0.168	0.144	0.125	0.333	0.342	0.263	0.313		0.188	2.504	2.504
11057	ENSG00000164778	EN2	EN2	0.202	0.256	0.257	0.238	0.449	0.426	0.398	0.424		0.186	1.78151	1.78151
5197	ENSG00000122859	NEUROG3	NEUROG3	0.083	0.074	0.041	0.066	0.285	0.217	0.229	0.243		0.177	3.68182	3.68182
12681	ENSG00000172123	SLFN12	SLFN12	0.06	0.189	0.119	0.123	0.292	0.346	0.223	0.287		0.164	2.33333	2.33333
18128	ENSG00000250765	AC138035.1	LOC100286914	0.078	0.035	0.155	0.09	0.239	0.176	0.31	0.242		0.152	2.68889	2.68889
18129	ENSG00000250765	AC138035.1	LOC100287654	0.078	0.035	0.155	0.09	0.239	0.176	0.31	0.242		0.152	2.68889	2.68889
18130	ENSG00000250765	AC138035.1	LOC100288646	0.078	0.035	0.155	0.09	0.239	0.176	0.31	0.242		0.152	2.68889	2.68889
18131	ENSG00000250765	AC138035.1	LOC100507200	0.078	0.035	0.155	0.09	0.239	0.176	0.31	0.242		0.152	2.68889	2.68889
18132	ENSG00000250765	AC138035.1	LOC100653358	0.078	0.035	0.155	0.09	0.239	0.176	0.31	0.242		0.152	2.68889	2.68889
8020	ENSG00000142623	PADI1	PADI1	0.1	0.096	0.113	0.103	0.228	0.213	0.236	0.226		0.123	2.19417	2.19417
7805	ENSG00000140945	CDH13	CDH13	0.166	0.185	0.205	0.185	0.295	0.33	0.283	0.302		0.117	1.63243	1.63243
864	ENSG00000063438	AHRR	AHRR	0.19	0.174	0.218	0.194	0.356	0.296	0.272	0.308		0.114	1.58763	1.58763
12041	ENSG00000168928	CTRB2	CTRB2	0	0.055	0.06	0.038	0.14	0.137	0.145	0.141		0.103	3.71053	3.71053
11938	ENSG00000168447	SCNN1B	SCNN1B	0.124	0.111	0.174	0.137	0.269	0.232	0.196	0.232		0.095	1.69343	1.69343

## Sheet: HMO vs LAC HMO up
	Gene	Associated.Gene.Name	WikiGene.Name	HMO...Infantis.HMO2...Expression.values	HMO...Infantis.HMO3...Expression.values	HMO...Infantis.HMO1...Expression.values	HMO...Means	LAC...Infantis.LAC2...Expression.values	LAC...Infantis.LAC1...Expression.values	LAC...Infantis.LAC3...Expression.values	LAC...Means	Mean difference		Fold change	Fold change
14064	ENSG00000181625	SLX1B	SLX1B	15.321	11.983	15.477	14.26	9.368	8.212	10.348	9.309	4.951		1.53185	1.53185
14065	ENSG00000181625	SLX1B	SLX1A	15.321	11.983	15.477	14.26	9.368	8.212	10.348	9.309	4.951		1.53185	1.53185
16620	ENSG00000203896	LIME1	LIME1	6.979	5.112	7.705	6.599	4.749	4.02	3.239	4.003	2.596		1.64851	1.64851
16470	ENSG00000198832	RP3-412A9.11	SELM	4.14	2.683	2.898	3.24	1.878	1.564	0.868	1.437	1.803		2.2547	2.2547
18272	ENSG00000255730	CTC-435M10.3		4.229	5.432	4.093	4.585	2.864	3.28	2.434	2.859	1.726		1.60371	1.60371
5436	ENSG00000124635	HIST1H2BJ	HIST1H2BJ	1.713	0.948	1.261	1.307	0.545	0.771	0.439	0.585	0.722		2.23419	2.23419
17705	ENSG00000233101	HOXB-AS3	HOXB-AS3	1.628	1.55	1.494	1.557	1.037	0.666	0.905	0.869	0.688		1.79171	1.79171
15616	ENSG00000196260	SFTA2	SFTA2	1.111	0.71	1.302	1.041	0.579	0.472	0.2	0.417	0.624		2.4964	2.4964
18235	ENSG00000255152	MSH5-SAPCD1	SAPCD1	1.397	1.682	1.306	1.462	0.988	0.925	0.88	0.931	0.531		1.57035	1.57035
17981	ENSG00000243566	UPK3B	UPK3B	1.486	1.243	1.249	1.326	0.847	0.762	0.924	0.844	0.482		1.57109	1.57109
18059	ENSG00000248487	ABHD14A	ABHD14A	0.87	0.621	0.803	0.764	0.519	0.381	0.51	0.47	0.294		1.62553	1.62553
15346	ENSG00000188368	PRR19	PRR19	0.722	0.497	0.545	0.588	0.298	0.438	0.308	0.348	0.24		1.68966	1.68966
15772	ENSG00000196754	S100A2	S100A2	0.447	0.491	0.4	0.446	0.214	0.279	0.147	0.213	0.233		2.0939	2.0939
4340	ENSG00000115386	REG1A	REG1A	0.451	0.545	0.454	0.483	0.215	0.316	0.334	0.289	0.194		1.67128	1.67128
17475	ENSG00000221986	MYBPHL	MYBPHL	0.266	0.379	0.321	0.322	0.159	0.124	0.164	0.149	0.173		2.16107	2.16107
18041	ENSG00000245888	CTD-3203P2.2		0.303	0.2	0.326	0.276	0.145	0.142	0.075	0.12	0.156		2.3	2.3
15771	ENSG00000196748	CLPSL2	CLPSL2	0.187	0.246	0.2	0.211	0.089	0.087	0.092	0.09	0.121		2.34444	2.34444
17867	ENSG00000240510	AL589765.1		0.207	0.318	0.236	0.254	0.173	0.097	0.128	0.133	0.121		1.90977	1.90977
12458	ENSG00000171051	FPR1	FPR1	0.208	0.213	0.13	0.184	0.099	0.065	0.034	0.066	0.118		2.78788	2.78788
4724	ENSG00000118514	ALDH8A1	ALDH8A1	0.254	0.237	0.307	0.266	0.152	0.134	0.188	0.158	0.108		1.68354	1.68354
17178	ENSG00000213759	UGT2B11	UGT2B11	0.284	0.307	0.328	0.306	0.167	0.224	0.216	0.202	0.104		1.51485	1.51485

## Sheet: HMO vs LAC LAC up
	Gene	Associated.Gene.Name	WikiGene.Name	HMO...Infantis.HMO2...Expression.values	HMO...Infantis.HMO3...Expression.values	HMO...Infantis.HMO1...Expression.values	HMO...Means	LAC...Infantis.LAC2...Expression.values	LAC...Infantis.LAC1...Expression.values	LAC...Infantis.LAC3...Expression.values	LAC...Means	Mean difference		Fold change	Fold change
10762	ENSG00000163739	CXCL1	CXCL1	9.465	9.414	12.576	10.485	53.116	43.853	47.053	48.007	37.522		4.57864	4.57864
4272	ENSG00000115009	CCL20	CCL20	9.283	12.046	10.412	10.58	50.456	40.633	46.297	45.795	35.215		4.32845	4.32845
2369	ENSG00000100906	NFKBIA	NFKBIA	23.633	33.959	31.889	29.827	55.495	43.111	45.239	47.948	18.121		1.60754	1.60754
10757	ENSG00000163734	CXCL3	CXCL3	3.347	4.17	6.098	4.538	22.952	16.237	16.368	18.519	13.981		4.08087	4.08087
1513	ENSG00000081041	CXCL2	CXCL2	6.694	5.917	6.92	6.51	24.106	18.302	18.697	20.368	13.858		3.12873	3.12873
10002	ENSG00000159200	RCAN1	RCAN1	8.998	13.139	14.169	12.102	22.651	21.7	21.329	21.893	9.791		1.80904	1.80904
432	ENSG00000023445	BIRC3	BIRC3	1.609	3.31	2.793	2.571	6.494	7.742	8.963	7.733	5.162		3.00778	3.00778
1856	ENSG00000090382	LYZ	LYZ	6.532	7.828	8.778	7.712	10.83	12.26	14.261	12.45	4.738		1.61437	1.61437
1854	ENSG00000090339	ICAM1	ICAM1	5.85	7.152	8.146	7.049	10.524	10.742	11.84	11.035	3.986		1.56547	1.56547
12144	ENSG00000169429	IL8	IL8	0.432	0.919	1.294	0.882	2.694	2.274	3.415	2.794	1.912		3.1678	3.1678
12943	ENSG00000173597	SULT1B1	SULT1B1	0.6	1.031	1.011	0.88	1.355	1.988	2.587	1.977	1.097		2.24659	2.24659
12111	ENSG00000169245	CXCL10	CXCL10	0.078	0.136	0.271	0.162	1.224	0.762	1.036	1.007	0.845		6.21605	6.21605
6272	ENSG00000131484	RP11-798G7.5		0.547	0.361	0.441	0.449	0.915	1.534	1.351	1.267	0.818		2.82183	2.82183
456	ENSG00000026025	VIM	VIM	0.979	1.331	1.289	1.2	1.904	1.688	2.256	1.949	0.749		1.62417	1.62417
18064	ENSG00000248710	RP11-432B6.3		0.569	0.334	0.459	0.454	1.308	0.773	0.924	1.002	0.548		2.20705	2.20705
14407	ENSG00000183508	FAM46C	FAM46C	0.634	0.696	0.749	0.693	1.18	1.11	1.174	1.155	0.462		1.66667	1.66667
18247	ENSG00000255339	RP11-411B6.6		0.106	0.131	0.217	0.152	0.366	0.717	0.463	0.515	0.363		3.38816	3.38816
6709	ENSG00000134548	C12orf39	C12orf39	0.148	0.195	0.225	0.189	0.518	0.507	0.389	0.471	0.282		2.49206	2.49206
16214	ENSG00000198074	AKR1B10	AKR1B10	0.086	0.126	0.062	0.091	0.356	0.241	0.368	0.322	0.231		3.53846	3.53846
4905	ENSG00000120093	HOXB3	HOXB3	0.122	0.188	0.253	0.188	0.362	0.394	0.452	0.403	0.215		2.14362	2.14362
9594	ENSG00000155868	MED7	MED7	0.313	0.275	0.403	0.33	0.463	0.599	0.556	0.539	0.209		1.63333	1.63333
18074	ENSG00000248919	ATP5J2-PTCD1	PTCD1	0.128	0.177	0.245	0.183	0.349	0.41	0.379	0.38	0.197		2.0765	2.0765
18075	ENSG00000248919	ATP5J2-PTCD1	ATP5J2-PTCD1	0.128	0.177	0.245	0.183	0.349	0.41	0.379	0.38	0.197		2.0765	2.0765
18128	ENSG00000250765	AC138035.1	LOC100286914	0	0.055	0.101	0.052	0.239	0.176	0.31	0.242	0.19		4.65385	4.65385
18129	ENSG00000250765	AC138035.1	LOC100287654	0	0.055	0.101	0.052	0.239	0.176	0.31	0.242	0.19		4.65385	4.65385
18130	ENSG00000250765	AC138035.1	LOC100288646	0	0.055	0.101	0.052	0.239	0.176	0.31	0.242	0.19		4.65385	4.65385
18131	ENSG00000250765	AC138035.1	LOC100507200	0	0.055	0.101	0.052	0.239	0.176	0.31	0.242	0.19		4.65385	4.65385
18132	ENSG00000250765	AC138035.1	LOC100653358	0	0.055	0.101	0.052	0.239	0.176	0.31	0.242	0.19		4.65385	4.65385
2028	ENSG00000096060	FKBP5	FKBP5	0.257	0.256	0.368	0.293	0.466	0.496	0.486	0.483	0.19		1.64846	1.64846
9273	ENSG00000152726	FAM21B	FAM21B	0.168	0.167	0.192	0.176	0.362	0.354	0.374	0.364	0.188		2.06818	2.06818
5362	ENSG00000124251	TP53TG5	TP53TG5	0	0.114	0.047	0.054	0.207	0.162	0.343	0.237	0.183		4.38889	4.38889
1135	ENSG00000070808	CAMK2A	CAMK2A	0.203	0.257	0.309	0.256	0.372	0.516	0.417	0.435	0.179		1.69922	1.69922
15453	ENSG00000188906	LRRK2	LRRK2	0.163	0.251	0.267	0.227	0.416	0.436	0.348	0.4	0.173		1.76211	1.76211
6888	ENSG00000135547	HEY2	HEY2	0.133	0.146	0.196	0.158	0.333	0.342	0.263	0.313	0.155		1.98101	1.98101
3704	ENSG00000110324	IL10RA	IL10RA	0.047	0.133	0.107	0.096	0.178	0.24	0.254	0.224	0.128		2.33333	2.33333
17237	ENSG00000214167	AC005544.1		0	0.061	0.038	0.033	0.134	0.131	0.138	0.134	0.101		4.06061	4.06061
8020	ENSG00000142623	PADI1	PADI1	0.136	0.1	0.141	0.126	0.228	0.213	0.236	0.226	0.1		1.79365	1.79365
