# Supplementary material for: Bifidobacteria grown on human milk oligosaccharides downregulate the expression of inflammation-related genes in Caco-2 cells
Source: BMC Microbiol. 2015 Aug 25;15:172. doi: 10.1186/s12866-015-0508-3 (PMC4548914; doi:10.1186/s12866-015-0508-3)
Supplement: Additional file 2: — A Microsoft Excel file that contains spreadsheets of Caco-2 genes differentially expressed in response to B. breve grown on GLU, LAC, or HMO. (XLSX 177 kb) [file 12866_2015_508_MOESM2_ESM.xlsx]

## Sheet: GLU vs HMO GLU up
ID	Associated.Gene.Name	WikiGene.Name	WikiGene.Description	Chromosome	Chromosome.region.start	Chromosome.region.end	B.GLU...Breve.GLU1...Expression.values	B.GLU...Breve.GLU3...Expression.values	B.GLU...Breve.GLU2...Expression.values	B.GLU...Means	B.HMO...Breve.HMO3...Expression.values	B.HMO...Breve.HMO2...Expression.values	B.HMO...Breve.HMO1...Expression.values	B.HMO...Means		Mean diff	fold change	fold change
ENSG00000163739	CXCL1	CXCL1	chemokine (C-X-C motif) ligand 1 (melanoma growth stimulating activity, alpha)	4	74735110	74736959	53.74	54.518	45.357	51.205	6.409	8.685	7.785	7.627		43.578	6.71365	6.71365
ENSG00000115009	CCL20	CCL20	chemokine (C-C motif) ligand 20	2	228678558	228682272	32.303	29.699	31.199	31.067	4.098	5.281	6.458	5.279		25.788	5.88502	5.88502
ENSG00000163435	ELF3	ELF3	E74-like factor 3 (ets domain transcription factor, epithelial-specific )	1	201977073	201986316	59.674	60.043	62.622	60.78	40.598	36.351	36.596	37.848		22.932	1.6059	1.6059
ENSG00000128016	ZFP36	ZFP36	zinc finger protein 36, C3H type, homolog (mouse)	19	39897487	39900045	39.341	48.644	59.312	49.099	33.072	27.835	24.998	28.635		20.464	1.71465	1.71465
ENSG00000100906	NFKBIA	NFKBIA	nuclear factor of kappa light polypeptide gene enhancer in B-cells inhibitor, alpha	14	35870717	35873955	45.143	41.289	50.22	45.551	27.316	25.319	23.705	25.447		20.104	1.79003	1.79003
ENSG00000163734	CXCL3	CXCL3	chemokine (C-X-C motif) ligand 3	4	74902306	74904524	24.57	25.582	23.025	24.393	4.178	4.845	4.252	4.425		19.968	5.51254	5.51254
ENSG00000170345	FOS	FOS	FBJ murine osteosarcoma viral oncogene homolog	14	75745477	75748933	40.477	50.448	44.849	45.258	30.444	25.036	23.049	26.177		19.081	1.72892	1.72892
ENSG00000134107	BHLHE40	BHLHE40	basic helix-loop-helix family, member e40	3	5020801	5027008	41.648	48.628	39.078	43.118	27.456	26.008	18.774	24.079		19.039	1.79069	1.79069
ENSG00000081041	CXCL2	CXCL2	chemokine (C-X-C motif) ligand 2	4	74962793	74965010	24.578	23.702	23.8	24.027	3.858	5.505	5.871	5.078		18.949	4.73159	4.73159
ENSG00000114315	HES1	HES1	hairy and enhancer of split 1, (Drosophila)	3	193853934	193856521	48.493	48.485	45.104	47.361	32.302	31.21	30.676	31.396		15.965	1.5085	1.5085
ENSG00000137331	IER3	IER3	immediate early response 3	6	30710976	30712331	32.614	37.279	40.248	36.714	19.515	22.891	20.044	20.817		15.897	1.76365	1.76365
ENSG00000144802	NFKBIZ	NFKBIZ	nuclear factor of kappa light polypeptide gene enhancer in B-cells inhibitor, zeta	3	101546835	101579866	21.978	23.554	23.335	22.956	12.238	12.545	11.701	12.161		10.795	1.88767	1.88767
ENSG00000176532	PRR15	PRR15	proline rich 15	7	29603427	29606911	30.604	35.756	29.237	31.865	22.565	21.045	20.043	21.217		10.648	1.50186	1.50186
ENSG00000118503	TNFAIP3	TNFAIP3	tumor necrosis factor, alpha-induced protein 3	6	138188351	138204449	16.446	19.024	19.218	18.23	8.35	7.799	6.978	7.709		10.521	2.36477	2.36477
ENSG00000221869	CEBPD	CEBPD	CCAAT/enhancer binding protein (C/EBP), delta	8	48649471	48651648	30.085	26.225	24.942	27.084	17.62	15.924	16.531	16.691		10.393	1.62267	1.62267
ENSG00000177606	JUN	JUN	jun proto-oncogene	1	59246465	59249785	21.954	29.222	29.954	27.044	18.627	15.99	16.187	16.935		10.109	1.59693	1.59693
ENSG00000159200	RCAN1	RCAN1	regulator of calcineurin 1	21	35885440	35987441	19.158	19.069	22.008	20.078	9.344	10.61	10.154	10.036		10.042	2.0006	2.0006
ENSG00000171223	JUNB	JUNB	jun B proto-oncogene	19	12902310	12904124	21.08	27.002	28.592	25.558	15.925	15.095	16.303	15.774		9.784	1.62026	1.62026
ENSG00000124882	EREG	EREG	epiregulin	4	75230860	75254468	20.335	24.636	28.551	24.507	12.515	18.648	15.114	15.425		9.082	1.58878	1.58878
ENSG00000125968	ID1	ID1	inhibitor of DNA binding 1, dominant negative helix-loop-helix protein	20	30193086	30194318	21.159	22.197	23.307	22.221	11.681	15.901	14.399	13.994		8.227	1.58789	1.58789
ENSG00000069399	BCL3	BCL3	B-cell CLL/lymphoma 3	19	45250962	45263301	19.73	17.362	20.251	19.114	12.664	11.412	9.038	11.038		8.076	1.73165	1.73165
ENSG00000090339	ICAM1	ICAM1	intercellular adhesion molecule 1	19	10381517	10397291	12.462	12.41	12.817	12.563	5.731	6.092	5.229	5.684		6.879	2.21024	2.21024
ENSG00000189325	C6orf222	C6orf222	chromosome 6 open reading frame 222	6	36283534	36304662	4.159	7.385	7.77	6.438	1.503	2.063	1.764	1.777		4.661	3.62296	3.62296
ENSG00000163874	ZC3H12A	ZC3H12A	zinc finger CCCH-type containing 12A	1	37940153	37949978	6.853	8.496	8.418	7.922	4.023	4.074	3.462	3.853		4.069	2.05606	2.05606
ENSG00000023445	BIRC3	BIRC3	baculoviral IAP repeat containing 3	11	102188215	102210134	5.132	6.848	6.787	6.256	2.11	2.666	1.972	2.249		4.007	2.78168	2.78168
ENSG00000169429	IL8	IL8	interleukin 8	4	74606223	74609433	2.633	2.662	4.505	3.267	0.829	0.803	0.991	0.874		2.393	3.73799	3.73799
ENSG00000260537	RP11-529K1.3			16	70333097	70400163	3.751	3.23	4.821	3.934	1.927	1.384	2.157	1.823		2.111	2.15798	2.15798
ENSG00000204616	TRIM31	TRIM31	tripartite motif containing 31	6	30070674	30080883	3.952	5.005	4.541	4.499	2.342	2.218	2.654	2.405		2.094	1.87069	1.87069
ENSG00000129521	EGLN3	EGLN3	egl nine homolog 3 (C. elegans)	14	34393437	34931980	5.946	6.491	4.921	5.786	4.112	3.62	3.675	3.802		1.984	1.52183	1.52183
ENSG00000255439	RP11-196G11.1			16	31094760	31106277	4.108	4.187	4.07	4.121	2.337	1.98	2.779	2.365		1.756	1.74249	1.74249
ENSG00000186352	ANKRD37	ANKRD37	ankyrin repeat domain 37	4	186317175	186321782	3.494	4.173	2.931	3.533	2.022	1.559	2.446	2.009		1.524	1.75859	1.75859
ENSG00000134070	IRAK2	IRAK2	interleukin-1 receptor-associated kinase 2	3	10206549	10285427	3.11	3.454	3.496	3.354	1.991	2.176	1.801	1.989		1.365	1.68627	1.68627
ENSG00000169245	CXCL10	CXCL10	chemokine (C-X-C motif) ligand 10	4	76942273	76944650	2.145	1.277	1.483	1.635	0.208	0.505	0.211	0.308		1.327	5.30844	5.30844
ENSG00000106366	SERPINE1	SERPINE1	serpin peptidase inhibitor, clade E (nexin, plasminogen activator inhibitor type 1), member 1	7	100770370	100782547	2.149	2.915	2.999	2.688	1.684	1.606	1.266	1.519		1.169	1.76959	1.76959
ENSG00000172602	RND1	RND1	Rho family GTPase 1	12	49250928	49259681	3.054	2.623	3.429	3.035	1.763	2.24	1.604	1.869		1.166	1.62386	1.62386
ENSG00000170689	HOXB9	HOXB9	homeobox B9	17	46698518	46703839	3.06	3.145	2.532	2.912	2.22	1.816	1.533	1.856		1.056	1.56897	1.56897
ENSG00000160326	SLC2A6	SLC2A6	solute carrier family 2 (facilitated glucose transporter), member 6	9	136336217	136344259	2.503	2.246	2.333	2.36	1.497	1.363	1.426	1.428		0.932	1.65266	1.65266
ENSG00000140274	DUOXA2	DUOXA2	dual oxidase maturation factor 2	15	45406519	45410619	1.406	1.246	1.256	1.303	0.267	0.579	0.582	0.476		0.827	2.73739	2.73739
ENSG00000196136	SERPINA3	SERPINA3	serpin peptidase inhibitor, clade A (alpha-1 antiproteinase, antitrypsin), member 3	14	95058395	95090983	0.867	0.579	0.781	0.743	0.24	0.275	0.18	0.231		0.512	3.21645	3.21645
ENSG00000166592	RRAD	RRAD	Ras-related associated with diabetes	16	66955582	66959547	0.717	0.835	0.824	0.792	0.37	0.294	0.403	0.356		0.436	2.22472	2.22472
ENSG00000176244	ACBD7	ACBD7	acyl-CoA binding domain containing 7	10	15119522	15130775	0.859	1.133	0.877	0.957	0.406	0.673	0.536	0.538		0.419	1.77881	1.77881
ENSG00000255737	RP11-571M6.6			12	58120054	58122139	1.136	0.852	0.894	0.961	0.553	0.593	0.661	0.603		0.358	1.5937	1.5937
ENSG00000006210	CX3CL1	CX3CL1	chemokine (C-X3-C motif) ligand 1	16	57406370	57418960	0.631	0.427	0.63	0.563	0.277	0.205	0.207	0.23		0.333	2.44783	2.44783
ENSG00000180834	MAP6D1	MAP6D1	MAP6 domain containing 1	3	183533664	183543382	0.782	0.725	0.886	0.798	0.597	0.478	0.466	0.514		0.284	1.55253	1.55253
ENSG00000169964	TMEM42	TMEM42	transmembrane protein 42	3	44903361	44907162	0.593	0.644	0.6	0.613	0.333	0.371	0.311	0.338		0.275	1.81361	1.81361
ENSG00000108342	CSF3	CSF3	colony stimulating factor 3 (granulocyte)	17	38171614	38174066	0.229	0.224	0.266	0.24	0.028	0.024	0.02	0.024		0.216	10	10
ENSG00000119938	PPP1R3C	PPP1R3C	protein phosphatase 1, regulatory subunit 3C	10	93388199	93392811	0.386	0.559	0.373	0.439	0.213	0.319	0.168	0.233		0.206	1.88412	1.88412
ENSG00000163735	CXCL5	CXCL5	chemokine (C-X-C motif) ligand 5	4	74861359	74864496	0.208	0.191	0.271	0.223	0.019	0.05	0.028	0.032		0.191	6.96875	6.96875
ENSG00000159958	TNFRSF13C	TNFRSF13C	tumor necrosis factor receptor superfamily, member 13C	22	42321045	42322822	0.219	0.333	0.313	0.288	0.105	0.091	0.115	0.104		0.184	2.76923	2.76923
ENSG00000255216	RP11-831A10.1			11	119879313	119882867	0.361	0.314	0.387	0.354	0.174	0.151	0.189	0.171		0.183	2.07018	2.07018
ENSG00000184371	CSF1	CSF1	colony stimulating factor 1 (macrophage)	1	110452864	110473614	0.405	0.373	0.432	0.403	0.272	0.236	0.163	0.224		0.179	1.79911	1.79911
ENSG00000163737	PF4	PF4	platelet factor 4	4	74846794	74847841	0.336	0.292	0.3	0.309	0.081	0.14	0.176	0.132		0.177	2.34091	2.34091
ENSG00000049089	COL9A2	COL9A2	collagen, type IX, alpha 2	1	40766159	40783488	0.461	0.547	0.487	0.498	0.353	0.321	0.293	0.322		0.176	1.54658	1.54658
ENSG00000185615	PDIA2	PDIA2	protein disulfide isomerase family A, member 2	16	333152	337215	0.287	0.182	0.299	0.256	0.086	0.1	0.104	0.097		0.159	2.63918	2.63918
ENSG00000066185	ZMYND12	ZMYND12	zinc finger, MYND-type containing 12	1	42896000	42921938	0.32	0.223	0.286	0.276	0.083	0.191	0.14	0.138		0.138	2	2
ENSG00000186891	TNFRSF18	TNFRSF18	tumor necrosis factor receptor superfamily, member 18	1	1138888	1142071	0.148	0.129	0.212	0.163	0.036	0.031	0.052	0.039		0.124	4.17949	4.17949
ENSG00000174792	C4orf26	C4orf26	chromosome 4 open reading frame 26	4	76481258	76491095	0.375	0.343	0.3	0.34	0.214	0.247	0.19	0.217		0.123	1.56682	1.56682
ENSG00000167945	PRR25	PRR25	proline rich 25	16	855443	863861	0.268	0.182	0.24	0.23	0.162	0.07	0.117	0.116		0.114	1.98276	1.98276
ENSG00000161544	CYGB	CYGB	cytoglobin	17	74523440	74533782	0.146	0.113	0.13	0.13	0.025	0.022	0.018	0.022		0.108	5.90909	5.90909
ENSG00000138131	LOXL4	LOXL4	lysyl oxidase-like 4	10	100007447	100028007	0.344	0.277	0.298	0.306	0.214	0.209	0.175	0.199		0.107	1.53769	1.53769
ENSG00000112183	RBM24	RBM24	RNA binding motif protein 24	6	17281577	17294106	0.33	0.258	0.295	0.295	0.175	0.221	0.173	0.19		0.105	1.55263	1.55263

## Sheet: GLU vs HMO HMO up
ID	Associated.Gene.Name	WikiGene.Name	WikiGene.Description	Chromosome	Chromosome.region.start	Chromosome.region.end	B.GLU...Breve.GLU1...Expression.values	B.GLU...Breve.GLU3...Expression.values	B.GLU...Breve.GLU2...Expression.values	B.GLU...Means	B.HMO...Breve.HMO3...Expression.values	B.HMO...Breve.HMO2...Expression.values	B.HMO...Breve.HMO1...Expression.values	B.HMO...Means	Mean diff	fold change	fold change
ENSG00000255730	CTC-435M10.3			19	41882662	41930906	2.049	2.271	2.496	2.272	3.238	3.457	3.887	3.527	1.255	1.55238	1.55238
ENSG00000203817	FAM72C	FAM72C	family with sequence similarity 72, member C	1	149438750	149459549	0.261	0.319	0.292	0.291	0.589	0.647	0.513	0.583	0.292	2.00344	2.00344
ENSG00000235034	C19orf81	C19orf81	chromosome 19 open reading frame 81	19	51152702	51162567	0.158	0.057	0.188	0.135	0.254	0.33	0.46	0.348	0.213	2.57778	2.57778
ENSG00000158022	TRIM63	TRIM63	tripartite motif containing 63, E3 ubiquitin protein ligase	1	26377795	26394927	0.092	0.025	0.082	0.066	0.221	0.215	0.32	0.252	0.186	3.81818	3.81818
ENSG00000111644	ACRBP	ACRBP	acrosin binding protein	12	6747241	6756626	0.141	0.241	0.234	0.205	0.388	0.315	0.387	0.363	0.158	1.77073	1.77073
ENSG00000118702	GHRH	GHRH	growth hormone releasing hormone	20	35879489	35890238	0.072	0	0.064	0.045	0.173	0.224	0.188	0.195	0.15	4.33333	4.33333
ENSG00000167230	C17orf78	C17orf78	chromosome 17 open reading frame 78	17	35732985	35749660	0.087	0.095	0.136	0.106	0.289	0.205	0.267	0.253	0.147	2.38679	2.38679
ENSG00000175449	RFESD	RFESD	Rieske (Fe-S) domain containing	5	94982458	94993786	0.191	0.104	0.18	0.158	0.306	0.243	0.343	0.297	0.139	1.87975	1.87975
ENSG00000172232	AZU1	AZU1	azurocidin 1	19	827831	832017	0.089	0.048	0.04	0.059	0.214	0.139	0.233	0.196	0.137	3.32203	3.32203
ENSG00000128040	SPINK2	SPINK2	serine peptidase inhibitor, Kazal type 2 (acrosin-trypsin inhibitor)	4	57676026	57687908	0.266	0.173	0.19	0.21	0.32	0.389	0.325	0.345	0.135	1.64286	1.64286
ENSG00000176681	LRRC37A	LRRC37A	leucine rich repeat containing 37A	17	44370099	44415160	0.142	0.141	0.158	0.147	0.284	0.327	0.222	0.278	0.131	1.89116	1.89116
ENSG00000188375	H3F3C	H3F3C	H3 histone, family 3C	12	31944123	31945175	0.077	0	0	0.026	0.093	0.121	0.202	0.138	0.112	5.30769	5.30769

## Sheet: GLU vs LAC GLU up
ID	Associated.Gene.Name	WikiGene.Name	WikiGene.Description	Chromosome	Chromosome.region.start	Chromosome.region.end	B.GLU...Breve.GLU1...Expression.values	B.GLU...Breve.GLU3...Expression.values	B.GLU...Breve.GLU2...Expression.values	B.GLU...Means	B.LAC...Breve.LAC2...Expression.values	B.LAC...Breve.LAC1...Expression.values	B.LAC...Breve.LAC3...Expression.values	B.LAC...Means		Mean diff	Fold change	Fold change
ENSG00000198938	MT-CO3	COX3	cytochrome c oxidase III	MT	9207	9990	8330.98	7336.18	8358.24	8008.47	5916.38	4581.75	5493.66	5330.6		2677.87	1.50236	1.50236
ENSG00000198886	MT-ND4	ND4	NADH dehydrogenase, subunit 4 (complex I)	MT	10760	12137	6268.46	4745.28	6712.01	5908.59	3436.63	3048.5	3527.77	3337.63		2570.95	1.77029	1.77029
ENSG00000198712	MT-CO2	COX2	cytochrome c oxidase subunit II	MT	7586	8269	7286.35	6133.13	7401.34	6940.27	4965.56	3797.29	4549.68	4437.51		2502.76	1.564	1.564
ENSG00000228253	J01415.25	ATP8	ATP synthase F0 subunit 8	MT	8366	8572	3215.09	3801.92	3867.47	3628.16	2063.14	1818.9	1871.43	1917.82		1710.34	1.89181	1.89181
ENSG00000198888	MT-ND1	ND1	NADH dehydrogenase, subunit 1 (complex I)	MT	3307	4262	3609.96	2561.45	4112.84	3428.08	2194.5	1573.82	1941.68	1903.33		1524.75	1.8011	1.8011
ENSG00000198727	MT-CYB	CYTB	cytochrome b	MT	14747	15887	2183.88	1604.79	2271.97	2020.22	1233.5	1084.58	1332.34	1216.81		803.409	1.66026	1.66026
ENSG00000167244	IGF2	IGF2	insulin-like growth factor 2 (somatomedin A)	11	2150342	2182439	1662	1496.51	1713.86	1624.12	1022.08	841.039	1063.14	975.418		648.705	1.66505	1.66505
ENSG00000187244	BCAM	BCAM	basal cell adhesion molecule (Lutheran blood group)	19	45312338	45324677	250.209	205.671	222.57	226.15	161.451	123.425	156.032	146.969		79.181	1.53876	1.53876
ENSG00000099834	CDHR5	CDHR5	cadherin-related family member 5	11	616565	626078	142.214	107.298	151.968	133.827	79.999	74.127	93.505	82.543		51.284	1.6213	1.6213
ENSG00000152518	ZFP36L2	ZFP36L2	zinc finger protein 36, C3H type-like 2	2	43449541	43453748	70.367	65.357	68.518	68.08	26.695	34.299	39.115	33.37		34.71	2.04016	2.04016
ENSG00000101076	HNF4A	HNF4A	hepatocyte nuclear factor 4, alpha	20	42984340	43060030	71.502	68.827	63.482	67.937	33.125	43.903	48.06	41.696		26.241	1.62934	1.62934
ENSG00000185883	ATP6V0C	ATP6V0C	ATPase, H+ transporting, lysosomal 16kDa, V0 subunit c	16	2563727	2570219	71.743	53.689	70.678	65.37	45.22	34.4	43.926	41.182		24.188	1.58734	1.58734
ENSG00000125520	SLC2A4RG	SLC2A4RG	SLC2A4 regulator	20	62369623	62374858	77.514	53.518	64.544	65.192	46.582	33.942	44.163	41.562		23.63	1.56855	1.56855
ENSG00000188486	H2AFX	H2AFX	H2A histone family, member X	11	118964564	118966177	63.701	50.243	54.741	56.228	40.563	26.733	34.737	34.011		22.217	1.65323	1.65323
ENSG00000115255	REEP6	REEP6	receptor accessory protein 6	19	1491023	1497926	73.25	51.16	58.804	61.072	44.238	33.995	40.882	39.705		21.367	1.53814	1.53814
ENSG00000245848	CEBPA	CEBPA	CCAAT/enhancer binding protein (C/EBP), alpha	19	33790840	33793470	70.336	59.165	54.463	61.321	45.725	33.892	41.619	40.412		20.909	1.5174	1.5174
ENSG00000182087	C19orf6	C19orf6	chromosome 19 open reading frame 6	19	1009650	1021141	61.909	52.47	57.223	57.201	39.2	29.818	40.019	36.346		20.855	1.57379	1.57379
ENSG00000188157	AGRN	AGRN	agrin	1	955503	991496	56.227	47.459	53.707	52.464	30.823	30.416	36.743	32.661		19.803	1.60632	1.60632
ENSG00000169710	FASN	FASN	fatty acid synthase	17	80036214	80056208	48.1	45.056	48.669	47.275	22.491	26.835	33.574	27.633		19.642	1.71082	1.71082
ENSG00000178882	FAM101A	FAM101A	family with sequence similarity 101, member A	12	124773710	124800570	62.266	51.218	45.318	52.934	40.781	30.304	33.349	34.811		18.123	1.52061	1.52061
ENSG00000178882	FAM101A	ZNF664-FAM101A	protein FAM101A	12	124773710	124800570	62.266	51.218	45.318	52.934	40.781	30.304	33.349	34.811		18.123	1.52061	1.52061
ENSG00000104897	SF3A2	SF3A2	splicing factor 3a, subunit 2, 66kDa	19	2236816	2248677	44.732	34.451	43.338	40.84	24.141	21.252	23.692	23.028		17.812	1.77349	1.77349
ENSG00000111676	ATN1	ATN1	atrophin 1	12	7033626	7051484	33.066	28.319	36.51	32.632	15.063	14.375	20.057	16.498		16.134	1.97794	1.97794
ENSG00000104853	CLPTM1	CLPTM1	cleft lip and palate associated transmembrane protein 1	19	45457848	45496598	50.274	40.969	48.369	46.537	29.75	27.351	34.575	30.559		15.978	1.52286	1.52286
ENSG00000185236	RAB11B	RAB11B	RAB11B, member RAS oncogene family	19	8455205	8469313	40.298	31.752	37.177	36.409	21.495	17.696	22.553	20.581		15.828	1.76906	1.76906
ENSG00000172216	CEBPB	CEBPB	CCAAT/enhancer binding protein (C/EBP), beta	20	48807376	48809212	49.121	37.043	44.052	43.405	33.021	22.901	28.225	28.049		15.356	1.54747	1.54747
ENSG00000177666	PNPLA2	PNPLA2	patatin-like phospholipase domain containing 2	11	818902	825573	43.314	34.198	41.881	39.798	27.402	20.22	27.471	25.031		14.767	1.58995	1.58995
ENSG00000105722	ERF	ERF	Ets2 repressor factor	19	42751717	42759309	39.937	36.166	47.535	41.213	29.696	21.381	29.485	26.854		14.359	1.53471	1.53471
ENSG00000183779	ZNF703	ZNF703	zinc finger protein 703	8	37553269	37557537	26.875	21.858	26.137	24.957	12.294	10.089	10.919	11.101		13.856	2.24818	2.24818
ENSG00000162337	LRP5	LRP5	low density lipoprotein receptor-related protein 5	11	68080077	68216743	38.659	36.398	39.799	38.285	21.642	23.998	28.315	24.652		13.633	1.55302	1.55302
ENSG00000103495	MAZ	MAZ	MYC-associated zinc finger protein (purine-binding transcription factor)	16	29817427	29823649	41.427	33.265	35.036	36.576	25.798	20.526	25.491	23.939		12.637	1.52788	1.52788
ENSG00000167600	CYP2S1	CYP2S1	cytochrome P450, family 2, subfamily S, polypeptide 1	19	41699115	41713443	33.713	28.21	39.601	33.841	20.611	19.013	24.802	21.475		12.366	1.57583	1.57583
ENSG00000184640	2012-09-09	2012-09-09	septin 9	17	75277492	75496674	38.649	30.677	36.825	35.384	23.034	21.495	25.631	23.386		11.998	1.51304	1.51304
ENSG00000225485	ARHGAP23	ARHGAP23	Rho GTPase activating protein 23	17	36584662	36668628	33.053	31.309	31.039	31.8	18.655	17.972	23.212	19.946		11.854	1.5943	1.5943
ENSG00000104881	PPP1R13L	PPP1R13L	protein phosphatase 1, regulatory subunit 13 like	19	45882892	45909607	32.351	27.306	30.15	29.936	19.058	14.996	20.793	18.283		11.653	1.63737	1.63737
ENSG00000130669	PAK4	PAK4	p21 protein (Cdc42/Rac)-activated kinase 4	19	39616420	39670046	29.991	25.703	27.755	27.816	17.916	14.362	16.901	16.393		11.423	1.69682	1.69682
ENSG00000077454	LRCH4	LRCH4	leucine-rich repeats and calponin homology (CH) domain containing 4	7	100169855	100183776	32.181	29.164	30.414	30.586	18.381	16.828	22.562	19.257		11.329	1.58831	1.58831
ENSG00000168488	ATXN2L	ATXN2L	ataxin 2-like	16	28834356	28848558	29.188	26.602	32.708	29.499	14.905	17.86	21.884	18.216		11.283	1.6194	1.6194
ENSG00000129514	FOXA1	FOXA1	forkhead box A1	14	38059189	38069245	27.215	27.336	23.897	26.149	15.849	15.963	13.163	14.992		11.157	1.7442	1.7442
ENSG00000111321	LTBR	LTBR	lymphotoxin beta receptor (TNFR superfamily, member 3)	12	6484211	6500733	31.695	28.792	30.278	30.255	19.233	16.839	21.663	19.245		11.01	1.5721	1.5721
ENSG00000185359	HGS	HGS	hepatocyte growth factor-regulated tyrosine kinase substrate	17	79650356	79670168	33.213	29.9	32.565	31.893	20.015	18.826	24.056	20.966		10.927	1.52118	1.52118
ENSG00000137166	FOXP4	FOXP4	forkhead box P4	6	41514164	41570122	24.291	19.093	24.545	22.643	10.723	11.418	13.652	11.931		10.712	1.89783	1.89783
ENSG00000124160	NCOA5	NCOA5	nuclear receptor coactivator 5	20	44689624	44718591	29.926	26.443	26.988	27.786	16.383	16.771	18.921	17.359		10.427	1.60067	1.60067
ENSG00000133243	BTBD2	BTBD2	BTB (POZ) domain containing 2	19	1985447	2015702	30.624	23.046	28.709	27.46	17.89	14.941	19.487	17.439		10.021	1.57463	1.57463
ENSG00000180921	FAM83H	FAM83H	family with sequence similarity 83, member H	8	144806103	144815971	28.891	26.962	26.471	27.442	16.51	15.933	19.989	17.477		9.965	1.57018	1.57018
ENSG00000182871	COL18A1	COL18A1	collagen, type XVIII, alpha 1	21	46825052	46933634	27.324	23.655	25.106	25.362	16.33	13.519	16.354	15.401		9.961	1.64678	1.64678
ENSG00000076826	CAMSAP3	CAMSAP3	calmodulin regulated spectrin-associated protein family, member 3	19	7660788	7683194	20.107	18.154	20.316	19.526	10.467	8.187	10.463	9.706		9.82	2.01175	2.01175
ENSG00000160867	FGFR4	FGFR4	fibroblast growth factor receptor 4	5	176513887	176525145	29.914	24.934	27.103	27.317	17.859	15.809	19.071	17.58		9.737	1.55387	1.55387
ENSG00000188257	PLA2G2A	PLA2G2A	phospholipase A2, group IIA (platelets, synovial fluid)	1	20301925	20306932	15.515	18.97	23.761	19.415	11.293	9.389	8.789	9.824		9.591	1.97628	1.97628
ENSG00000120896	SORBS3	SORBS3	sorbin and SH3 domain containing 3	8	22402499	22433301	26.181	20.013	24.16	23.451	14.359	12.23	15.103	13.897		9.554	1.68749	1.68749
ENSG00000136295	TTYH3	TTYH3	tweety homolog 3 (Drosophila)	7	2671585	2704436	27.339	21.536	26.253	25.043	13.757	14.666	18.615	15.679		9.364	1.59723	1.59723
ENSG00000050820	BCAR1	BCAR1	breast cancer anti-estrogen resistance 1	16	75262928	75301951	28.397	25.224	28.588	27.403	19.496	15.227	19.789	18.171		9.232	1.50806	1.50806
ENSG00000126461	SCAF1	SCAF1	SR-related CTD-associated factor 1	19	50145382	50161905	23.044	19.236	20.338	20.873	12.374	9.988	12.573	11.645		9.228	1.79244	1.79244
ENSG00000104973	MED25	MED25	mediator complex subunit 25	19	50321536	50340235	24.906	21.462	24.149	23.506	14.378	12.583	15.898	14.286		9.22	1.64539	1.64539
ENSG00000122863	CHST3	CHST3	carbohydrate (chondroitin 6) sulfotransferase 3	10	73724123	73773322	26.632	27.12	23.496	25.749	14.302	18.125	18.765	17.064		8.685	1.50897	1.50897
ENSG00000132361	KIAA0664	KIAA0664	KIAA0664	17	2592680	2615957	25.816	23.638	24.649	24.701	15.347	15.364	18.101	16.271		8.43	1.5181	1.5181
ENSG00000148337	CIZ1	CIZ1	CDKN1A interacting zinc finger protein 1	9	130928343	130966662	26.834	22.161	24.954	24.65	14.846	14.399	19.431	16.225		8.425	1.51926	1.51926
ENSG00000180767	CHST13	CHST13	carbohydrate (chondroitin 4) sulfotransferase 13	3	126243126	126262134	19.618	15.816	14.058	16.497	9.381	7.43	8.825	8.545		7.952	1.9306	1.9306
ENSG00000069399	BCL3	BCL3	B-cell CLL/lymphoma 3	19	45250962	45263301	19.73	17.362	20.251	19.114	11.709	9.763	12.341	11.271		7.843	1.69586	1.69586
ENSG00000165905	GYLTL1B	GYLTL1B	glycosyltransferase-like 1B	11	45943172	45950647	23.938	21.282	19.607	21.609	13.409	12.061	16.277	13.916		7.693	1.55282	1.55282
ENSG00000152284	TCF7L1	TCF7L1	transcription factor 7-like 1 (T-cell specific, HMG-box)	2	85360533	85537511	22.45	17.747	21.488	20.562	13.202	11.258	14.513	12.991		7.571	1.58279	1.58279
ENSG00000124920	C11orf9	C11orf9	chromosome 11 open reading frame 9	11	61520114	61555990	19.724	17.562	18.956	18.747	9.805	11.508	12.747	11.353		7.394	1.65128	1.65128
ENSG00000104859	CLASRP	CLASRP	CLK4-associating serine/arginine rich protein	19	45542298	45574214	22.133	18.306	21.413	20.617	12.883	12.462	14.592	13.312		7.305	1.54875	1.54875
ENSG00000164638	SLC29A4	SLC29A4	solute carrier family 29 (nucleoside transporters), member 4	7	5314000	5343696	18.694	15.131	16.131	16.652	9.29	8.246	10.523	9.353		7.299	1.78039	1.78039
ENSG00000128298	BAIAP2L2	BAIAP2L2	BAI1-associated protein 2-like 2	22	38480896	38506677	22.617	19.405	19.986	20.669	13.845	12.244	14.05	13.38		7.289	1.54477	1.54477
ENSG00000009950	MLXIPL	MLXIPL	MLX interacting protein-like	7	73007524	73038873	22.883	18.958	19.929	20.59	12.964	12.57	14.859	13.464		7.126	1.52926	1.52926
ENSG00000189058	APOD	APOD	apolipoprotein D	3	195295573	195311076	15.547	9.129	14.031	12.902	7.711	3.857	5.882	5.817		7.085	2.21798	2.21798
ENSG00000085872	CHERP	CHERP	calcium homeostasis endoplasmic reticulum protein	19	16628700	16653341	14.209	12.239	16.104	14.184	5.683	7.241	8.446	7.123		7.061	1.9913	1.9913
ENSG00000161847	RAVER1	RAVER1	ribonucleoprotein, PTB-binding 1	19	10426895	10444314	16.372	13.138	15.634	15.048	7.078	7.48	9.412	7.99		7.058	1.88335	1.88335
ENSG00000100258	LMF2	LMF2	lipase maturation factor 2	22	50941376	50946135	21.512	17.244	19.321	19.359	13.327	10.367	13.48	12.392		6.967	1.56222	1.56222
ENSG00000088038	CNOT3	CNOT3	CCR4-NOT transcription complex, subunit 3	19	54641444	54659419	18.386	13.775	18.11	16.757	9.01	9.007	11.356	9.791		6.966	1.71147	1.71147
ENSG00000204569	PPP1R10	PPP1R10	protein phosphatase 1, regulatory subunit 10	6	30568177	30586389	16.086	16.411	18.492	16.996	9.359	9.853	11.079	10.097		6.899	1.68327	1.68327
ENSG00000063660	GPC1	GPC1	glypican 1	2	241375088	241407493	21.119	17.747	17.608	18.825	12.981	10.333	13.799	12.371		6.454	1.5217	1.5217
ENSG00000196498	NCOR2	NCOR2	nuclear receptor corepressor 2	12	124808961	125052135	13.585	12.039	14.685	13.436	5.829	6.524	8.63	6.994		6.442	1.92108	1.92108
ENSG00000181649	PHLDA2	PHLDA2	pleckstrin homology-like domain, family A, member 2	11	2949503	2950685	10.791	15.737	16.583	14.37	9.683	6.06	8.266	8.003		6.367	1.79558	1.79558
ENSG00000179403	VWA1	VWA1	von Willebrand factor A domain containing 1	1	1370241	1378262	19.249	13.731	16.02	16.333	11.009	8.188	10.916	10.037		6.296	1.62728	1.62728
ENSG00000119669	IRF2BPL	IRF2BPL	interferon regulatory factor 2 binding protein-like	14	77490888	77495034	18.208	16.749	16.184	17.047	11.428	9.615	11.221	10.755		6.292	1.58503	1.58503
ENSG00000180900	SCRIB	SCRIB	scribbled homolog (Drosophila)	8	144873090	144897549	16.358	14.35	15.071	15.26	8.826	8.377	9.975	9.059		6.201	1.68451	1.68451
ENSG00000169246	NPIPL3			16	21413548	21459888	12.914	11.46	10.266	11.546	6.251	3.879	6.079	5.403		6.143	2.13696	2.13696
ENSG00000128283	CDC42EP1	CDC42EP1	CDC42 effector protein (Rho GTPase binding) 1	22	37956454	37965412	18.844	14.44	20.282	17.855	12.848	9.339	13.024	11.737		6.118	1.52126	1.52126
ENSG00000165655	ZNF503	ZNF503	zinc finger protein 503	10	77039484	77161664	16.159	15.143	16.826	16.043	12.004	8.479	9.707	10.063		5.98	1.59426	1.59426
ENSG00000103249	CLCN7	CLCN7	chloride channel, voltage-sensitive 7	16	1494935	1525581	19.04	16.932	16.314	17.429	11.111	10.762	12.657	11.51		5.919	1.51425	1.51425
ENSG00000175221	MED16	MED16	mediator complex subunit 16	19	867964	893218	18.292	15.509	16.442	16.748	11.371	9.042	12.285	10.899		5.849	1.53665	1.53665
ENSG00000131584	ACAP3	ACAP3	ArfGAP with coiled-coil, ankyrin repeat and PH domains 3	1	1227756	1244989	19.036	16.542	16.01	17.196	12.289	9.951	12.135	11.458		5.738	1.50079	1.50079
ENSG00000127616	SMARCA4	SMARCA4	SWI/SNF related, matrix associated, actin dependent regulator of chromatin, subfamily a, member 4	19	11071598	11172958	16.899	16.024	16.155	16.359	10.357	9.844	11.901	10.701		5.658	1.52874	1.52874
ENSG00000071564	TCF3	TCF3	transcription factor 3 (E2A immunoglobulin enhancer binding factors E12/E47)	19	1609293	1652326	18.571	14.906	16.033	16.504	10.839	10.241	11.663	10.914		5.59	1.51219	1.51219
ENSG00000106330	MOSPD3	MOSPD3	motile sperm domain containing 3	7	100209725	100213007	16.695	11.247	15.263	14.401	9.976	7.508	9.08	8.855		5.546	1.62631	1.62631
ENSG00000160685	ZBTB7B	ZBTB7B	zinc finger and BTB domain containing 7B	1	154975127	154990998	15.652	14.114	17.377	15.715	9.927	9.291	11.329	10.182		5.533	1.54341	1.54341
ENSG00000156860	FBRS	FBRS	fibrosin	16	30669752	30682131	14.641	13.308	15.916	14.622	9.307	8.212	9.829	9.116		5.506	1.60399	1.60399
ENSG00000107140	TESK1	TESK1	testis-specific kinase 1	9	35605367	35610038	14.077	11.833	15.119	13.676	8.174	7.485	9.76	8.473		5.203	1.61407	1.61407
ENSG00000167962	ZNF598	ZNF598	zinc finger protein 598	16	2047655	2059824	15.177	12.538	14.879	14.198	9.313	7.649	10.028	8.997		5.201	1.57808	1.57808
ENSG00000099814	KIAA0284	KIAA0284	KIAA0284	14	105331617	105363089	11.94	11.576	12.936	12.151	6.018	6.709	8.272	7		5.151	1.73586	1.73586
ENSG00000130382	MLLT1	MLLT1	myeloid/lymphoid or mixed-lineage leukemia (trithorax homolog, Drosophila); translocated to, 1	19	6210393	6279959	14.972	14.012	14.756	14.58	9.074	8.516	10.85	9.48		5.1	1.53797	1.53797
ENSG00000182095	TNRC18	TNRC18	trinucleotide repeat containing 18	7	5346421	5465045	12.5	12.807	12.432	12.58	6.5	6.914	9.055	7.49		5.09	1.67957	1.67957
ENSG00000166987	MBD6	MBD6	methyl-CpG binding domain protein 6	12	57914493	57923931	10.34	8.808	11.276	10.141	4.425	5.02	5.716	5.054		5.087	2.00653	2.00653
ENSG00000160877	NACC1	NACC1	nucleus accumbens associated 1, BEN and BTB (POZ) domain containing	19	13229109	13251955	13.292	11.099	12.68	12.357	6.997	6.396	8.456	7.283		5.074	1.69669	1.69669
ENSG00000170604	IRF2BP1	IRF2BP1	interferon regulatory factor 2 binding protein 1	19	46386866	46389376	14.866	12.321	13.725	13.637	9.427	6.851	9.549	8.609		5.028	1.58404	1.58404
ENSG00000181409	AATK	AATK	apoptosis-associated tyrosine kinase	17	79091095	79139877	13.427	12.513	13.847	13.262	8.396	7.5	8.959	8.285		4.977	1.60072	1.60072
ENSG00000167182	SP2	SP2	Sp2 transcription factor	17	45973516	46006323	12.959	10.48	12.751	12.064	6.775	6.426	8.223	7.141		4.923	1.6894	1.6894
ENSG00000099864	PALM	PALM	paralemmin	19	708953	748328	14.48	12.292	13.098	13.29	9.45	7.046	8.639	8.378		4.912	1.5863	1.5863
ENSG00000174669	SLC29A2	SLC29A2	solute carrier family 29 (nucleoside transporters), member 2	11	66129992	66139685	15.618	13.157	13.363	14.046	8.788	8.027	10.711	9.175		4.871	1.5309	1.5309
ENSG00000003249	DBNDD1	DBNDD1	dysbindin (dystrobrevin binding protein 1) domain containing 1	16	90071273	90086536	15.248	12.305	14.275	13.942	9.428	8.009	10.059	9.165		4.777	1.52122	1.52122
ENSG00000127418	FGFRL1	FGFRL1	fibroblast growth factor receptor-like 1	4	1003724	1020685	11.533	11.185	11.043	11.254	6.098	5.566	7.77	6.478		4.776	1.73726	1.73726
ENSG00000135111	TBX3	TBX3	T-box 3	12	115108059	115121969	13.36	14.78	14.555	14.232	8.709	10.098	9.561	9.456		4.776	1.50508	1.50508
ENSG00000112787	FBRSL1	FBRSL1	fibrosin-like 1	12	133066137	133161774	11.637	10.409	9.405	10.484	6.361	4.688	6.125	5.724		4.76	1.83159	1.83159
ENSG00000170727	BOP1	BOP1	block of proliferation 1	8	145486055	145515082	13.963	12.623	13.128	13.238	8.724	7.456	9.373	8.517		4.721	1.5543	1.5543
ENSG00000122515	ZMIZ2	ZMIZ2	zinc finger, MIZ-type containing 2	7	44788180	44809477	12.794	11.042	12.647	12.161	6.125	7.328	8.902	7.452		4.709	1.63191	1.63191
ENSG00000103168	TAF1C	TAF1C	TATA box binding protein (TBP)-associated factor, RNA polymerase I, C, 110kDa	16	84211458	84220669	14.132	12.937	13.528	13.532	8.589	7.908	10.01	8.836		4.696	1.53146	1.53146
ENSG00000090006	LTBP4	LTBP4	latent transforming growth factor beta binding protein 4	19	41099072	41135725	13.489	10.787	12.886	12.387	7.624	7.231	8.28	7.712		4.675	1.6062	1.6062
ENSG00000063176	SPHK2	SPHK2	sphingosine kinase 2	19	49122548	49133973	12.753	10.499	12.266	11.839	7.102	6.746	7.681	7.176		4.663	1.6498	1.6498
ENSG00000105726	ATP13A1	ATP13A1	ATPase type 13A1	19	19756007	19774502	13.698	11.338	12.485	12.507	7.098	7.406	9.502	8.002		4.505	1.56298	1.56298
ENSG00000167173	C15orf39	C15orf39	chromosome 15 open reading frame 39	15	75487984	75504510	11.163	9.661	11.03	10.618	5.887	5.611	6.907	6.135		4.483	1.73073	1.73073
ENSG00000185269	NOTUM	NOTUM	notum pectinacetylesterase homolog (Drosophila)	17	79910388	79919716	12.385	10.922	8.158	10.488	6.665	4.567	6.799	6.01		4.478	1.74509	1.74509
ENSG00000132613	MTSS1L	MTSS1L	metastasis suppressor 1-like	16	70695107	70719969	13.086	11.318	12.74	12.381	7.78	6.964	9.063	7.936		4.445	1.56011	1.56011
ENSG00000105329	TGFB1	TGFB1	transforming growth factor, beta 1	19	41836813	41859831	11.661	9.56	13.415	11.545	8.2	5.699	7.449	7.116		4.429	1.6224	1.6224
ENSG00000079432	CIC	CIC	capicua homolog (Drosophila)	19	42772689	42799948	9.437	8.285	10.272	9.331	4.035	4.568	6.114	4.906		4.425	1.90196	1.90196
ENSG00000168056	LTBP3	LTBP3	latent transforming growth factor beta binding protein 3	11	65306276	65326401	10.512	10.163	9.726	10.134	6.225	5.113	5.942	5.76		4.374	1.75938	1.75938
ENSG00000160741	CRTC2	CRTC2	CREB regulated transcription coactivator 2	1	153920145	153931101	11.957	11.14	12.466	11.854	7.706	6.579	8.486	7.59		4.264	1.56179	1.56179
ENSG00000157613	CREB3L1	CREB3L1	cAMP responsive element binding protein 3-like 1	11	46299212	46342972	11.769	8.693	11.548	10.67	6.505	5.924	6.814	6.414		4.256	1.66355	1.66355
ENSG00000243716	RP11-368J21.2	LOC613037	nuclear pore complex interacting protein pseudogene	16	22490442	22547842	10.574	12.796	9.044	10.805	6.567	6.469	6.802	6.613		4.192	1.6339	1.6339
ENSG00000243716	RP11-368J21.2	LOC100132247	nuclear pore complex interacting protein related gene	16	22490442	22547842	10.574	12.796	9.044	10.805	6.567	6.469	6.802	6.613		4.192	1.6339	1.6339
ENSG00000103326	SOLH	SOLH	small optic lobes homolog (Drosophila)	16	577717	604636	10.91	9.089	10.145	10.048	5.549	5.125	6.918	5.864		4.184	1.71351	1.71351
ENSG00000039523	FAM65A	FAM65A	family with sequence similarity 65, member A	16	67552321	67580689	11.827	8.717	12.333	10.959	6.023	6.612	7.718	6.784		4.175	1.61542	1.61542
ENSG00000085552	IGSF9	IGSF9	immunoglobulin superfamily, member 9	1	159896829	159915386	13.514	11.171	12.098	12.261	7.58	7.797	8.917	8.098		4.163	1.51408	1.51408
ENSG00000167513	CDT1	CDT1	chromatin licensing and DNA replication factor 1	16	88869621	88875666	10.419	7.631	8.266	8.772	4.78	3.979	5.105	4.622		4.15	1.89788	1.89788
ENSG00000205336	GPR56	GPR56	G protein-coupled receptor 56	16	57644564	57698944	12.597	11.576	11.065	11.746	7.087	7.385	8.453	7.641		4.105	1.53723	1.53723
ENSG00000204673	AKT1S1	AKT1S1	AKT1 substrate 1 (proline-rich)	19	50372295	50381716	10.929	8.642	10.906	10.159	6.34	5.529	6.568	6.146		4.013	1.65295	1.65295
ENSG00000171206	TRIM8	TRIM8	tripartite motif containing 8	10	104404252	104418164	10.616	10.707	11.581	10.968	7.085	6.469	7.557	7.037		3.931	1.55862	1.55862
ENSG00000198719	DLL1	DLL1	delta-like 1 (Drosophila)	6	170591294	170599561	8.756	9.387	6.565	8.236	4.224	4.263	4.467	4.318		3.918	1.90736	1.90736
ENSG00000218891	ZNF579	ZNF579	zinc finger protein 579	19	56088893	56092211	8.804	6.511	8.299	7.871	4.952	3.004	4.017	3.991		3.88	1.97219	1.97219
ENSG00000105738	SIPA1L3	SIPA1L3	signal-induced proliferation-associated 1 like 3	19	38397861	38699012	8.243	8.303	9.352	8.633	3.754	4.703	5.861	4.773		3.86	1.80872	1.80872
ENSG00000049283	EPN3	EPN3	epsin 3	17	48609904	48621111	9.442	7.911	8.074	8.476	4.951	4.028	4.956	4.645		3.831	1.82476	1.82476
ENSG00000104885	DOT1L	DOT1L	DOT1-like, histone H3 methyltransferase (S. cerevisiae)	19	2164148	2232577	8.222	9.297	9.889	9.136	4.913	4.992	6.251	5.386		3.75	1.69625	1.69625
ENSG00000108753	HNF1B	HNF1B	HNF1 homeobox B	17	36046434	36105237	8.15	6.307	6.853	7.103	3.588	2.896	3.68	3.388		3.715	2.09652	2.09652
ENSG00000164855	TMEM184A	TMEM184A	transmembrane protein 184A	7	1585796	1600457	8.384	8.582	9.24	8.735	5.185	4.088	5.8	5.024		3.711	1.73865	1.73865
ENSG00000130479	MAP1S	MAP1S	microtubule-associated protein 1S	19	17830291	17845322	9.422	7.487	9.039	8.649	5.308	4.14	5.398	4.949		3.7	1.74763	1.74763
ENSG00000248643	RBM14-RBM4	RBM4	RNA binding motif protein 4	11	66384097	66413940	9.101	10.074	9.963	9.713	5.995	6.233	5.991	6.073		3.64	1.59937	1.59937
ENSG00000248643	RBM14-RBM4	RBM14-RBM4	RBM14-RBM4 readthrough	11	66384097	66413940	9.101	10.074	9.963	9.713	5.995	6.233	5.991	6.073		3.64	1.59937	1.59937
ENSG00000135100	HNF1A	HNF1A	HNF1 homeobox A	12	121416346	121442296	10.432	8.654	8.805	9.297	5.339	5.504	6.136	5.66		3.637	1.64258	1.64258
ENSG00000142327	RNPEPL1	RNPEPL1	arginyl aminopeptidase (aminopeptidase B)-like 1	2	241505221	241518149	12.228	8.292	9.914	10.145	6.823	5.224	7.495	6.514		3.631	1.55741	1.55741
ENSG00000105963	ADAP1	ADAP1	ArfGAP with dual PH domains 1	7	937540	995043	12.189	9.129	9.358	10.225	7.769	5.585	6.575	6.643		3.582	1.53921	1.53921
ENSG00000105229	PIAS4	PIAS4	protein inhibitor of activated STAT, 4	19	4007748	4039383	10.681	9.929	10.561	10.39	7.282	6.025	7.157	6.821		3.569	1.52324	1.52324
ENSG00000105663	MLL4	MLL4	myeloid/lymphoid or mixed-lineage leukemia 4	19	36208921	36229779	9.092	9.064	10.786	9.647	5.071	5.99	7.206	6.089		3.558	1.58433	1.58433
ENSG00000130749	ZC3H4	ZC3H4	zinc finger CCCH-type containing 4	19	47567449	47617009	7.884	7.324	7.581	7.596	4	3.767	4.365	4.044		3.552	1.87834	1.87834
ENSG00000165804	ZNF219	ZNF219	zinc finger protein 219	14	21558205	21572881	8.791	8.334	7.385	8.17	4.826	3.995	5.06	4.627		3.543	1.76572	1.76572
ENSG00000160094	ZNF362	ZNF362	zinc finger protein 362	1	33722146	33766320	10.227	9.97	9.239	9.812	6.742	5.158	6.957	6.286		3.526	1.56093	1.56093
ENSG00000169136	ATF5	ATF5	activating transcription factor 5	19	50431974	50437192	8.926	6.614	9.24	8.26	5.199	4.099	4.909	4.736		3.524	1.74409	1.74409
ENSG00000130881	LRP3	LRP3	low density lipoprotein receptor-related protein 3	19	33685599	33699765	9.896	8.062	8.466	8.808	5.701	4.338	5.814	5.284		3.524	1.66692	1.66692
ENSG00000213563	C8orf82	C8orf82	chromosome 8 open reading frame 82	8	145751117	145754516	11.195	9.208	8.598	9.667	7.118	4.974	6.344	6.145		3.522	1.57315	1.57315
ENSG00000105880	DLX5	DLX5	distal-less homeobox 5	7	96649704	96654409	10.239	8.538	9.897	9.558	5.944	5.297	6.888	6.043		3.515	1.58166	1.58166
ENSG00000224051	GLTPD1	GLTPD1	glycolipid transfer protein domain containing 1	1	1260136	1264277	8.561	6.598	8.23	7.796	4.614	3.811	4.421	4.282		3.514	1.82064	1.82064
ENSG00000170835	CEL	CEL	carboxyl ester lipase (bile salt-stimulated lipase)	9	135937365	135947248	10.177	8.134	10.367	9.56	5.76	5.207	7.175	6.047		3.513	1.58095	1.58095
ENSG00000177508	IRX3	IRX3	iroquois homeobox 3	16	54317216	54320675	10.561	8.506	8.987	9.351	6.453	5.248	5.915	5.872		3.479	1.59247	1.59247
ENSG00000161642	ZNF385A	ZNF385A	zinc finger protein 385A	12	54762917	54785082	9.791	7.889	9.506	9.062	5.761	4.988	6.11	5.62		3.442	1.61246	1.61246
ENSG00000132024	CC2D1A	CC2D1A	coiled-coil and C2 domain containing 1A	19	14016956	14041693	9.876	8.27	8.642	8.929	5.754	5.011	5.835	5.533		3.396	1.61377	1.61377
ENSG00000204335	SP5	SP5	Sp5 transcription factor	2	171571861	171574588	6.486	5.29	6.435	6.07	3.275	2.179	2.694	2.716		3.354	2.2349	2.2349
ENSG00000137843	PAK6	PAK6	p21 protein (Cdc42/Rac)-activated kinase 6	15	40509629	40569688	10.491	9.206	9.555	9.751	6.148	5.805	7.326	6.426		3.325	1.51743	1.51743
ENSG00000014164	ZC3H3	ZC3H3	zinc finger CCCH-type containing 3	8	144519825	144623623	8.373	7.087	8.314	7.925	4.015	4.397	5.513	4.642		3.283	1.70724	1.70724
ENSG00000182492	BGN	BGN	biglycan	X	152760397	152775012	8.096	7.186	8.413	7.898	4.487	4.153	5.264	4.635		3.263	1.70399	1.70399
ENSG00000007376	RPUSD1	RPUSD1	RNA pseudouridylate synthase domain containing 1	16	834974	838397	10.008	7.688	9.632	9.109	6.712	4.642	6.255	5.87		3.239	1.55179	1.55179
ENSG00000079313	REXO1	REXO1	REX1, RNA exonuclease 1 homolog (S. cerevisiae)	19	1815245	1848452	8.387	6.436	7.666	7.496	4.4	3.633	4.742	4.259		3.237	1.76004	1.76004
ENSG00000079313	REXO1	MIR1909	microRNA 1909	19	1815245	1848452	8.387	6.436	7.666	7.496	4.4	3.633	4.742	4.259		3.237	1.76004	1.76004
ENSG00000136944	LMX1B	LMX1B	LIM homeobox transcription factor 1, beta	9	129376722	129463311	7.927	7.756	6.676	7.453	3.862	3.909	5.039	4.27		3.183	1.74543	1.74543
ENSG00000139219	COL2A1	COL2A1	collagen, type II, alpha 1	12	48366748	48398269	5.673	5.997	8.24	6.636	3.693	3.306	3.378	3.459		3.177	1.91847	1.91847
ENSG00000126705	AHDC1	AHDC1	AT hook, DNA binding motif, containing 1	1	27860546	27930942	7.826	7.334	8.386	7.849	4.167	4.197	5.707	4.69		3.159	1.67356	1.67356
ENSG00000179588	ZFPM1	ZFPM1	zinc finger protein, multitype 1	16	88519725	88601572	6.452	5.259	5.105	5.605	2.503	1.969	2.999	2.49		3.115	2.251	2.251
ENSG00000127586	CHTF18	CHTF18	CTF18, chromosome transmission fidelity factor 18 homolog (S. cerevisiae)	16	838046	850737	9.313	8.386	7.914	8.538	6.056	4.642	5.735	5.478		3.06	1.5586	1.5586
ENSG00000105204	DYRK1B	DYRK1B	dual-specificity tyrosine-(Y)-phosphorylation regulated kinase 1B	19	40315993	40324841	6.762	5.901	6.813	6.492	3.689	2.885	3.786	3.453		3.039	1.8801	1.8801
ENSG00000124257	NEURL2	NEURL2	neuralized homolog 2 (Drosophila)	20	44517264	44519926	8.607	8.029	7.326	7.987	4.798	4.326	5.862	4.995		2.992	1.599	1.599
ENSG00000131398	KCNC3	KCNC3	potassium voltage-gated channel, Shaw-related subfamily, member 3	19	50815194	50836772	6.283	6.024	5.895	6.067	2.858	2.722	3.666	3.082		2.985	1.96853	1.96853
ENSG00000100304	TTLL12	TTLL12	tubulin tyrosine ligase-like family, member 12	22	43562628	43583139	9.229	8.333	8.147	8.57	5.914	4.693	6.251	5.619		2.951	1.52518	1.52518
ENSG00000177169	ULK1	ULK1	unc-51-like kinase 1 (C. elegans)	12	132379196	132407695	8.534	8.743	9.08	8.786	5.589	5.46	6.465	5.838		2.948	1.50497	1.50497
ENSG00000185761	ADAMTSL5	ADAMTSL5	ADAMTS-like 5	19	1505017	1513188	8.557	7.814	8.252	8.208	5.47	4.49	5.856	5.272		2.936	1.5569	1.5569
ENSG00000185800	DMWD	DMWD	dystrophia myotonica, WD repeat containing	19	46286205	46296060	7.652	6.474	7.088	7.071	3.62	3.909	4.891	4.14		2.931	1.70797	1.70797
ENSG00000164818	HEATR2	HEATR2	HEAT repeat containing 2	7	766338	829190	9.115	8.405	8.048	8.523	5.112	5.627	6.083	5.607		2.916	1.52006	1.52006
ENSG00000102858	MGRN1	MGRN1	mahogunin ring finger 1, E3 ubiquitin protein ligase	16	4674826	4740975	7.873	7.653	8.241	7.922	4.836	4.557	5.849	5.08		2.842	1.55945	1.55945
ENSG00000185049	WHSC2	WHSC2	Wolf-Hirschhorn syndrome candidate 2	4	1984441	2043630	8.722	7.224	8.304	8.083	5.436	5.07	5.237	5.247		2.836	1.5405	1.5405
ENSG00000185049	WHSC2	MIR943	microRNA 943	4	1984441	2043630	8.722	7.224	8.304	8.083	5.436	5.07	5.237	5.247		2.836	1.5405	1.5405
ENSG00000070444	MNT	MNT	MAX binding protein	17	2287354	2304412	6.456	5.963	6.891	6.437	3.498	3.028	4.284	3.603		2.834	1.78657	1.78657
ENSG00000142235	LMTK3	LMTK3	lemur tyrosine kinase 3	19	48988528	49016446	8.128	6.258	7.274	7.22	4.436	3.837	4.909	4.394		2.826	1.64315	1.64315
ENSG00000104936	DMPK	DMPK	dystrophia myotonica-protein kinase	19	46272978	46285815	7.58	6.984	7.959	7.508	5.129	4.028	4.934	4.697		2.811	1.59847	1.59847
ENSG00000188566	NDOR1	NDOR1	NADPH dependent diflavin oxidoreductase 1	9	140100119	140113813	7.404	6.181	5.796	6.46	3.479	3.216	4.322	3.673		2.787	1.75878	1.75878
ENSG00000099381	SETD1A	SETD1A	SET domain containing 1A	16	30968615	30996437	6.377	5.478	6.631	6.162	2.907	3.261	4.003	3.39		2.772	1.8177	1.8177
ENSG00000197530	MIB2	MIB2	mindbomb E3 ubiquitin protein ligase 2	1	1550795	1565990	8.791	7.323	7.547	7.887	5.695	4.465	5.264	5.142		2.745	1.53384	1.53384
ENSG00000166484	MAPK7	MAPK7	mitogen-activated protein kinase 7	17	19281034	19286857	8.25	6.211	8.361	7.607	4.727	4.283	5.627	4.879		2.728	1.55913	1.55913
ENSG00000212864	RNF208	RNF208	ring finger protein 208	9	140114707	140116033	6.821	4.94	5.268	5.676	3.158	2.132	3.597	2.962		2.714	1.91627	1.91627
ENSG00000161999	JMJD8	JMJD8	jumonji domain containing 8	16	731671	734529	8.038	5.876	6.754	6.89	3.864	3.729	4.992	4.195		2.695	1.64243	1.64243
ENSG00000130701	C20orf151	C20orf151	chromosome 20 open reading frame 151	20	60985293	61002589	7.539	5.728	5.164	6.144	3.41	3.215	3.749	3.458		2.686	1.77675	1.77675
ENSG00000132478	UNK	UNK	unkempt homolog (Drosophila)	17	73780681	73821886	8.467	7.957	7.151	7.858	5.55	4.515	5.511	5.192		2.666	1.51348	1.51348
ENSG00000180089	TMEM86B	TMEM86B	transmembrane protein 86B	19	55738002	55740632	7.531	4.883	6.54	6.318	4.198	2.918	3.926	3.681		2.637	1.71638	1.71638
ENSG00000061938	TNK2	TNK2	tyrosine kinase, non-receptor, 2	3	195590235	195638816	7.191	6.305	6.429	6.642	3.916	3.602	4.627	4.048		2.594	1.64081	1.64081
ENSG00000167703	SLC43A2	SLC43A2	solute carrier family 43, member 2	17	1477673	1532180	6.902	6.818	7.254	6.991	4.498	3.83	5.003	4.444		2.547	1.57313	1.57313
ENSG00000261221	ZNF865	ZNF865	zinc finger protein 865	19	56116771	56128635	5.633	4.644	5.574	5.283	2.909	2.203	3.138	2.75		2.533	1.92109	1.92109
ENSG00000250644	RP11-295K3.1			11	1768897	1780281	5.465	4.578	4.243	4.762	2.645	2.038	2.009	2.231		2.531	2.13447	2.13447
ENSG00000126464	PRR12	PRR12	proline rich 12	19	50094912	50129695	5.284	4.698	5.628	5.203	2.344	2.593	3.087	2.675		2.528	1.94505	1.94505
ENSG00000104899	AMH	AMH	anti-Mullerian hormone	19	2249113	2252072	5.308	3.909	4.346	4.521	2.222	1.859	1.943	2.008		2.513	2.25149	2.25149
ENSG00000104899	AMH	MIR4321	microRNA 4321	19	2249113	2252072	5.308	3.909	4.346	4.521	2.222	1.859	1.943	2.008		2.513	2.25149	2.25149
ENSG00000069011	PITX1	PITX1	paired-like homeodomain 1	5	134362615	134370503	6.077	4.616	4.194	4.962	2.809	2.216	2.426	2.483		2.479	1.99839	1.99839
ENSG00000099904	ZDHHC8	ZDHHC8	zinc finger, DHHC-type containing 8	22	20116979	20135530	6.326	5.4	6.277	6.001	3.079	3.348	4.166	3.531		2.47	1.69952	1.69952
ENSG00000160949	TONSL	TONSL	tonsoku-like, DNA repair protein	8	145654165	145669827	6.723	6.109	5.78	6.204	3.543	3.298	4.384	3.742		2.462	1.65794	1.65794
ENSG00000174791	RIN1	RIN1	Ras and Rab interactor 1	11	66097713	66104311	6.067	5.453	5.924	5.815	3.658	2.963	3.454	3.358		2.457	1.73169	1.73169
ENSG00000215788	TNFRSF25	TNFRSF25	tumor necrosis factor receptor superfamily, member 25	1	6521211	6526255	7.273	6.841	6.414	6.843	4.74	3.863	4.629	4.411		2.432	1.55135	1.55135
ENSG00000065054	SLC9A3R2	SLC9A3R2	solute carrier family 9, subfamily A (NHE3, cation proton antiporter 3), member 3 regulator 2	16	2075357	2089027	6.888	5.166	5.854	5.97	4.197	2.71	3.743	3.55		2.42	1.68169	1.68169
ENSG00000122386	ZNF205	ZNF205	zinc finger protein 205	16	3162561	3170518	6.53	5.731	6.035	6.099	4.207	3.084	3.768	3.686		2.413	1.65464	1.65464
ENSG00000184967	NOC4L	NOC4L	nucleolar complex associated 4 homolog (S. cerevisiae)	12	132628993	132637013	8.259	5.901	7.126	7.095	5.208	3.846	5.108	4.72		2.375	1.50318	1.50318
ENSG00000173581	CCDC106	CCDC106	coiled-coil domain containing 106	19	56158954	56164527	7.186	5.595	6.655	6.479	4.779	3.525	4.069	4.124		2.355	1.57105	1.57105
ENSG00000159363	ATP13A2	ATP13A2	ATPase type 13A2	1	17312453	17338423	7.107	5.978	6.112	6.399	4.073	3.656	4.462	4.063		2.336	1.57494	1.57494
ENSG00000148384	INPP5E	INPP5E	inositol polyphosphate-5-phosphatase, 72 kDa	9	139323071	139334274	6.874	5.441	6.93	6.415	4.209	3.693	4.335	4.079		2.336	1.57269	1.57269
ENSG00000011451	WIZ	WIZ	widely interspaced zinc finger motifs	19	15532319	15560762	5.923	5.306	5.742	5.657	2.986	3.075	4.001	3.354		2.303	1.68664	1.68664
ENSG00000171956	FOXB1	FOXB1	forkhead box B1	15	60296421	60353929	3.519	3.769	3.511	3.6	1.078	1.003	1.975	1.352		2.248	2.66272	2.66272
ENSG00000204060	FOXO6			1	41827594	41849262	5.093	3.382	4.337	4.271	2.314	1.748	2.038	2.033		2.238	2.10084	2.10084
ENSG00000196453	ZNF777	ZNF777	zinc finger protein 777	7	149128454	149158214	5.873	5.112	5.504	5.496	3.089	3.136	3.654	3.293		2.203	1.66899	1.66899
ENSG00000074370	ATP2A3	ATP2A3	ATPase, Ca++ transporting, ubiquitous	17	3827169	3867736	5.931	5.962	5.544	5.812	3.398	3.55	3.886	3.612		2.2	1.60908	1.60908
ENSG00000063169	GLTSCR1	GLTSCR1	glioma tumor suppressor candidate region gene 1	19	48111453	48206534	4.765	3.479	4.875	4.373	2.191	1.899	2.569	2.22		2.153	1.96982	1.96982
ENSG00000121068	TBX2	TBX2	T-box 2	17	59477257	59486827	5.234	4.173	4.578	4.661	2.955	1.948	2.685	2.529		2.132	1.84302	1.84302
ENSG00000196588	MKL1	MKL1	megakaryoblastic leukemia (translocation) 1	22	40806285	41032706	5.68	4.861	5.793	5.445	3.21	2.93	3.825	3.322		2.123	1.63907	1.63907
ENSG00000115844	DLX2	DLX2	distal-less homeobox 2	2	172964167	172967628	6.38	5.758	5.955	6.031	3.798	3.763	4.204	3.922		2.109	1.53774	1.53774
ENSG00000198933	TBKBP1	TBKBP1	TBK1 binding protein 1	17	45771447	45789416	6.513	5.571	6.511	6.198	4.289	3.581	4.404	4.091		2.107	1.51503	1.51503
ENSG00000133048	CHI3L1	CHI3L1	chitinase 3-like 1 (cartilage glycoprotein-39)	1	203148059	203155877	3.691	2.312	3.822	3.275	1.032	1.136	1.349	1.172		2.103	2.79437	2.79437
ENSG00000179943	FIZ1	FIZ1	FLT3-interacting zinc finger 1	19	56102738	56110893	6.18	4.707	5.383	5.424	3.791	2.777	3.433	3.334		2.09	1.62687	1.62687
ENSG00000186111	PIP5K1C	PIP5K1C	phosphatidylinositol-4-phosphate 5-kinase, type I, gamma	19	3630182	3700463	5.712	5.619	5.69	5.674	3.129	3.448	4.299	3.625		2.049	1.56524	1.56524
ENSG00000167566	NCKAP5L	NCKAP5L	NCK-associated protein 5-like	12	50184929	50222533	5.855	5.286	6.099	5.747	3.668	3.084	4.397	3.716		2.031	1.54656	1.54656
ENSG00000133250	ZNF414	ZNF414	zinc finger protein 414	19	8575463	8579048	4.322	3.784	3.556	3.887	2.477	1.391	1.733	1.867		2.02	2.08195	2.08195
ENSG00000181444	ZNF467	ZNF467	zinc finger protein 467	7	149461271	149470568	5.803	4.594	4.493	4.963	3.264	2.467	3.104	2.945		2.018	1.68523	1.68523
ENSG00000260537	RP11-529K1.3			16	70333097	70400163	3.751	3.23	4.821	3.934	1.355	2.205	2.24	1.933		2.001	2.03518	2.03518
ENSG00000198324	FAM109A	FAM109A	family with sequence similarity 109, member A	12	111798339	111806925	6.29	4.791	5.524	5.535	4.002	3.272	3.514	3.596		1.939	1.53921	1.53921
ENSG00000066735	KIF26A	KIF26A	kinesin family member 26A	14	104605060	104647231	4.943	4.475	3.782	4.4	2.518	2.139	2.742	2.466		1.934	1.78427	1.78427
ENSG00000188191	PRKAR1B	PRKAR1B	protein kinase, cAMP-dependent, regulatory, type I, beta	7	588834	767287	5.856	4.786	5.344	5.329	3.673	3.08	3.453	3.402		1.927	1.56643	1.56643
ENSG00000107954	NEURL	NEURL	neuralized homolog (Drosophila)	10	105253736	105352309	5.468	5.675	4.526	5.223	3.205	2.767	4.045	3.339		1.884	1.56424	1.56424
ENSG00000177685	EFCAB4A	EFCAB4A	EF-hand calcium binding domain 4A	11	826144	831991	5.453	3.633	4.123	4.403	3.057	1.851	2.652	2.52		1.883	1.74722	1.74722
ENSG00000134780	DAGLA	DAGLA	diacylglycerol lipase, alpha	11	61447905	61514473	4.362	4.341	4.595	4.433	2.04	2.447	3.181	2.556		1.877	1.73435	1.73435
ENSG00000126562	WNK4	WNK4	WNK lysine deficient protein kinase 4	17	40932649	40949061	4.648	4.222	4.579	4.483	2.292	2.671	2.902	2.621		1.862	1.71042	1.71042
ENSG00000235173	FAM203A	FAM203A	family with sequence similarity 203, member A	8	145192672	145195746	4.617	4.614	4.152	4.461	2.685	2.302	2.949	2.646		1.815	1.68594	1.68594
ENSG00000235173	FAM203A	FAM203B	family with sequence similarity 203, member B	8	145192672	145195746	4.617	4.614	4.152	4.461	2.685	2.302	2.949	2.646		1.815	1.68594	1.68594
ENSG00000128011	LRFN1	LRFN1	leucine rich repeat and fibronectin type III domain containing 1	19	39797208	39805976	4.308	3.311	3.827	3.815	2.133	1.712	2.303	2.049		1.766	1.86188	1.86188
ENSG00000244165	P2RY11	P2RY11	purinergic receptor P2Y, G-protein coupled, 11	19	10222214	10226048	3.884	3.176	3.432	3.497	1.927	1.459	1.824	1.737		1.76	2.01324	2.01324
ENSG00000119574	ZBTB45	ZBTB45	zinc finger and BTB domain containing 45	19	59024899	59030921	4.541	3.563	4.827	4.31	2.715	2.123	2.971	2.603		1.707	1.65578	1.65578
ENSG00000176842	IRX5	IRX5	iroquois homeobox 5	16	54964774	54968397	3.38	3.997	3.834	3.737	2.535	1.866	1.869	2.09		1.647	1.78804	1.78804
ENSG00000167716	WDR81	WDR81	WD repeat domain 81	17	1619817	1641893	4.346	3.8	3.998	4.048	2.261	2.168	2.787	2.405		1.643	1.68316	1.68316
ENSG00000127564	PKMYT1	PKMYT1	protein kinase, membrane associated tyrosine/threonine 1	16	3018025	3030540	5.36	4.345	4.602	4.769	3.113	2.687	3.585	3.129		1.64	1.52413	1.52413
ENSG00000127415	IDUA	IDUA	iduronidase, alpha-L-	4	980785	998316	3.925	3.522	3.322	3.59	2.053	1.494	2.325	1.957		1.633	1.83444	1.83444
ENSG00000177045	SIX5	SIX5	SIX homeobox 5	19	46268044	46272141	4.56	3.444	3.317	3.774	2.778	1.678	1.998	2.151		1.623	1.75453	1.75453
ENSG00000090674	MCOLN1	MCOLN1	mucolipin 1	19	7587496	7598894	5.655	4.082	4.444	4.727	3.113	2.516	3.719	3.116		1.611	1.51701	1.51701
ENSG00000132005	RFX1	RFX1	regulatory factor X, 1 (influences HLA class II expression)	19	14072343	14117134	3.57	3.807	3.735	3.704	2.198	1.779	2.319	2.099		1.605	1.76465	1.76465
ENSG00000007541	PIGQ	PIGQ	phosphatidylinositol glycan anchor biosynthesis, class Q	16	616995	634136	5.012	4.067	3.781	4.287	2.708	2.127	3.241	2.692		1.595	1.5925	1.5925
ENSG00000138061	CYP1B1	CYP1B1	cytochrome P450, family 1, subfamily B, polypeptide 1	2	38294116	38337044	4.142	5.456	4.514	4.704	3.187	3.595	2.623	3.135		1.569	1.50048	1.50048
ENSG00000262246	CORO7	CORO7	coronin 7	16	4404543	4475706	4.752	4.668	4.333	4.585	2.826	2.732	3.506	3.021		1.564	1.51771	1.51771
ENSG00000125798	FOXA2	FOXA2	forkhead box A2	20	22561643	22566093	3.507	3.352	2.896	3.252	2.043	1.641	1.393	1.692		1.56	1.92199	1.92199
ENSG00000040608	RTN4R	RTN4R	reticulon 4 receptor	22	20228938	20270769	4.288	3.099	3.902	3.763	2.351	1.824	2.464	2.213		1.55	1.70041	1.70041
ENSG00000140548	ZNF710	ZNF710	zinc finger protein 710	15	90544624	90625438	4.395	4.577	4.212	4.395	2.626	2.858	3.301	2.928		1.467	1.50102	1.50102
ENSG00000134508	CABLES1	CABLES1	Cdk5 and Abl enzyme substrate 1	18	20714528	20840431	3.509	3.943	3.562	3.671	2.264	2.284	2.115	2.221		1.45	1.65286	1.65286
ENSG00000228594	C1orf233	C1orf233	chromosome 1 open reading frame 233	1	1533392	1535476	2.899	2.177	2.59	2.555	1.264	0.881	1.172	1.106		1.449	2.31013	2.31013
ENSG00000130675	MNX1	MNX1	motor neuron and pancreas homeobox 1	7	156786745	156803239	4.048	3.517	3.312	3.626	2.454	1.72	2.4	2.191		1.435	1.65495	1.65495
ENSG00000177542	SLC25A22	SLC25A22	solute carrier family 25 (mitochondrial carrier: glutamate), member 22	11	790475	798316	4.366	3.669	3.808	3.948	2.852	2.381	2.385	2.539		1.409	1.55494	1.55494
ENSG00000183248	AC010336.1	FLJ22184	putative uncharacterized protein FLJ22184	19	7933605	7939326	2.568	2.049	2.679	2.432	0.941	0.804	1.325	1.024		1.408	2.375	2.375
ENSG00000116032	GRIN3B	GRIN3B	glutamate receptor, ionotropic, N-methyl-D-aspartate 3B	19	1000418	1009731	4.044	2.794	3.943	3.594	2.1	1.776	2.75	2.209		1.385	1.62698	1.62698
ENSG00000115507	OTX1	OTX1	orthodenticle homeobox 1	2	63277192	63284971	2.641	2.511	3.067	2.74	1.43	1.169	1.486	1.362		1.378	2.01175	2.01175
ENSG00000232434	C9orf172	C9orf172	chromosome 9 open reading frame 172	9	139738867	139741797	2.132	2.09	1.682	1.968	0.473	0.586	0.925	0.661		1.307	2.97731	2.97731
ENSG00000130427	EPO	EPO	erythropoietin	7	100318423	100321323	3.203	3.214	2.425	2.947	1.842	1.35	1.756	1.65		1.297	1.78606	1.78606
ENSG00000152669	CCNO	CCNO	cyclin O	5	54526980	54529508	3.162	2.875	2.424	2.82	1.712	1.103	1.766	1.527		1.293	1.84676	1.84676
ENSG00000183963	SMTN	SMTN	smoothelin	22	31460091	31500610	4.045	3.539	3.448	3.677	2.367	2.134	2.66	2.387		1.29	1.54043	1.54043
ENSG00000126882	FAM78A	FAM78A	family with sequence similarity 78, member A	9	134133463	134151934	3.789	3.492	2.97	3.417	2.206	1.695	2.483	2.128		1.289	1.60573	1.60573
ENSG00000099625	C19orf26	C19orf26	chromosome 19 open reading frame 26	19	1229178	1237990	2.35	2.566	2.629	2.515	1.204	1.109	1.422	1.245		1.27	2.02008	2.02008
ENSG00000113430	IRX4	IRX4	iroquois homeobox 4	5	1877541	1887350	3.082	2.941	2.539	2.854	2.029	1.354	1.426	1.603		1.251	1.78041	1.78041
ENSG00000140691	ARMC5	ARMC5	armadillo repeat containing 5	16	31469401	31478487	3.088	2.488	2.882	2.819	1.768	1.195	1.753	1.572		1.247	1.79326	1.79326
ENSG00000196814	FAM125B	FAM125B	family with sequence similarity 125, member B	9	129089128	129269320	3.266	3.412	3.055	3.244	1.829	1.775	2.391	1.998		1.246	1.62362	1.62362
ENSG00000197483	ZNF628	ZNF628	zinc finger protein 628	19	55987699	55995854	2.362	1.764	2.054	2.06	0.986	0.674	0.872	0.844		1.216	2.44076	2.44076
ENSG00000224940	PRRT4	PRRT4	proline-rich transmembrane protein 4	7	127990379	128001739	3.283	2.657	2.519	2.819	1.682	1.387	1.757	1.609		1.21	1.75202	1.75202
ENSG00000139438	FAM222A	FAM222A	family with sequence similarity 222, member A	12	110152033	110208312	2.876	2.88	3.097	2.951	1.699	1.572	1.95	1.741		1.21	1.695	1.695
ENSG00000197774	EME2	EME2	essential meiotic endonuclease 1 homolog 2 (S. pombe)	16	1823208	1831709	2.697	2.051	2.395	2.381	0.844	1.286	1.405	1.178		1.203	2.02122	2.02122
ENSG00000171282	BAHCC1	BAHCC1	BAH domain and coiled-coil containing 1	17	79373540	79433357	2.705	2.753	2.663	2.707	1.2	1.48	1.857	1.513		1.194	1.78916	1.78916
ENSG00000168993	CPLX1	CPLX1	complexin 1	4	778745	819986	2.965	2.904	2.547	2.806	1.496	1.865	1.491	1.617		1.189	1.73531	1.73531
ENSG00000188878	FBF1	FBF1	Fas (TNFRSF6) binding factor 1	17	73906618	73937119	3.328	3.649	3.582	3.519	1.974	2.386	2.661	2.34		1.179	1.50385	1.50385
ENSG00000129667	RHBDF2	RHBDF2	rhomboid 5 homolog 2 (Drosophila)	17	74466976	74497508	3.254	2.752	3.038	3.015	1.604	1.684	2.243	1.844		1.171	1.63503	1.63503
ENSG00000183971	NPW	NPW	neuropeptide W	16	2059927	2070756	1.871	2.143	1.58	1.864	0.891	0.401	0.923	0.739		1.125	2.52233	2.52233
ENSG00000186907	RTN4RL2	RTN4RL2	reticulon 4 receptor-like 2	11	57228022	57245007	2.091	1.292	1.989	1.791	0.852	0.485	0.686	0.674		1.117	2.65727	2.65727
ENSG00000174672	BRSK2	BRSK2	BR serine/threonine kinase 2	11	1411129	1483919	3.035	2.827	3.043	2.968	1.656	1.848	2.152	1.885		1.083	1.57454	1.57454
ENSG00000131591	C1orf159	C1orf159	chromosome 1 open reading frame 159	1	1017198	1051741	3.044	2.567	2.498	2.703	1.511	1.38	2.043	1.645		1.058	1.64316	1.64316
ENSG00000185730	ZNF696	ZNF696	zinc finger protein 696	8	144371846	144380231	2.862	3.219	2.791	2.957	1.925	1.592	2.182	1.899		1.058	1.55714	1.55714
ENSG00000147799	ARHGAP39	ARHGAP39	Rho GTPase activating protein 39	8	145754563	145911194	2.948	2.906	2.847	2.9	1.806	1.754	1.978	1.846		1.054	1.57096	1.57096
ENSG00000232098	AC012313.1			19	58915623	58918663	3.135	2.866	2.952	2.985	1.859	1.814	2.234	1.969		1.016	1.516	1.516
ENSG00000075702	WDR62	WDR62	WD repeat domain 62	19	36545783	36596012	2.821	2.383	2.259	2.488	1.279	1.456	1.746	1.494		0.994	1.66533	1.66533
ENSG00000167971	CASKIN1	CASKIN1	CASK interacting protein 1	16	2227184	2246526	2.333	2.243	2.33	2.302	1.1	1.2	1.661	1.32		0.982	1.74394	1.74394
ENSG00000156853	ZNF689	ZNF689	zinc finger protein 689	16	30613879	30635333	2.928	2.373	3.004	2.768	1.695	1.733	1.953	1.794		0.974	1.54292	1.54292
ENSG00000145506	NKD2	NKD2	naked cuticle homolog 2 (Drosophila)	5	1008944	1039058	3.367	2.474	2.757	2.866	2.163	1.494	2.043	1.9		0.966	1.50842	1.50842
ENSG00000180340	FZD2	FZD2	frizzled family receptor 2	17	42634925	42636907	2.148	1.956	2.12	2.075	1.142	0.906	1.286	1.112		0.963	1.86601	1.86601
ENSG00000108785	HSD17B1P1			17	40698771	40699464	2.229	1.744	2.071	2.015	0.813	1.053	1.298	1.055		0.96	1.90995	1.90995
ENSG00000188322	SBK1	SBK1	SH3-binding domain kinase 1	16	28303840	28335170	2.154	2.41	2.258	2.274	1.121	1.231	1.592	1.315		0.959	1.72928	1.72928
ENSG00000020256	ZFP64	ZFP64	zinc finger protein 64 homolog (mouse)	20	50668202	50820847	2.135	2.069	2.372	2.192	1.174	1.117	1.454	1.248		0.944	1.75641	1.75641
ENSG00000034063	UHRF1			19	4909510	4962162	2.506	1.851	2.386	2.248	1.165	1.287	1.463	1.305		0.943	1.72261	1.72261
ENSG00000140279	DUOX2	DUOX2	dual oxidase 2	15	45384848	45406542	1.509	1.592	2.352	1.818	0.913	0.782	0.995	0.897		0.921	2.02676	2.02676
ENSG00000105662	CRTC1	CRTC1	CREB regulated transcription coactivator 1	19	18794425	18893142	2.612	2.131	2.141	2.294	1.369	1.21	1.54	1.373		0.921	1.67079	1.67079
ENSG00000101945	SUV39H1	SUV39H1	suppressor of variegation 3-9 homolog 1 (Drosophila)	X	48553945	48567403	3.079	2.432	2.375	2.629	1.638	1.489	1.996	1.708		0.921	1.53923	1.53923
ENSG00000178773	CPNE7	CPNE7	copine VII	16	89642176	89663654	1.986	2.491	1.918	2.132	1.215	1.135	1.286	1.212		0.92	1.75908	1.75908
ENSG00000090447	TFAP4	TFAP4	transcription factor AP-4 (activating enhancer binding protein 4)	16	4307187	4323076	2.308	1.881	1.874	2.021	1.216	0.998	1.1	1.104		0.917	1.83062	1.83062
ENSG00000103227	LMF1	LMF1	lipase maturation factor 1	16	903634	1031318	2.958	2.327	2.322	2.535	1.573	1.437	1.898	1.636		0.899	1.54951	1.54951
ENSG00000115257	PCSK4	PCSK4	proprotein convertase subtilisin/kexin type 4	19	1481427	1490407	2.403	1.992	1.898	2.098	1.25	1.189	1.158	1.199		0.899	1.74979	1.74979
ENSG00000162591	MEGF6	MEGF6	multiple EGF-like-domains 6	1	3406484	3528059	2.43	2.447	2.262	2.38	1.396	1.326	1.725	1.482		0.898	1.60594	1.60594
ENSG00000167394	ZNF668	ZNF668	zinc finger protein 668	16	31072164	31085641	2.299	1.646	2.072	2.006	1.41	0.974	1.037	1.14		0.866	1.75965	1.75965
ENSG00000266208	CTD-2267D19.3			17	38516907	38520945	2.596	2.084	2.025	2.235	1.214	1.353	1.539	1.369		0.866	1.63258	1.63258
ENSG00000197191	C9orf169	C9orf169	chromosome 9 open reading frame 169	9	140119087	140120763	2.628	2.039	2.012	2.226	1.747	1.139	1.284	1.39		0.836	1.60144	1.60144
ENSG00000204839	C8orf73	C8orf73	chromosome 8 open reading frame 73	8	144648357	144655141	1.707	1.396	2.026	1.71	1.034	0.648	0.951	0.878		0.832	1.94761	1.94761
ENSG00000015520	NPC1L1	NPC1L1	NPC1 (Niemann-Pick disease, type C1, gene)-like 1	7	44552134	44580914	1.638	1.896	2.105	1.88	0.951	1.079	1.212	1.081		0.799	1.73913	1.73913
ENSG00000073150	PANX2	PANX2	pannexin 2	22	50609160	50618723	2.237	1.605	1.881	1.908	1.312	0.888	1.134	1.111		0.797	1.71737	1.71737
ENSG00000196456	ZNF775	ZNF775	zinc finger protein 775	7	150065879	150109558	2.687	2.102	2.228	2.339	1.622	1.4	1.641	1.554		0.785	1.50515	1.50515
ENSG00000127580	WDR24	WDR24	WD repeat domain 24	16	734622	740444	2.091	1.375	1.764	1.743	0.927	0.731	1.268	0.975		0.768	1.78769	1.78769
ENSG00000105464	GRIN2D	GRIN2D	glutamate receptor, ionotropic, N-methyl D-aspartate 2D	19	48898132	48948187	1.602	1.393	1.822	1.606	0.844	0.768	0.997	0.87		0.736	1.84598	1.84598
ENSG00000204103	MAFB	MAFB	v-maf musculoaponeurotic fibrosarcoma oncogene homolog B (avian)	20	39314488	39317880	1.734	1.559	1.645	1.646	1.008	0.859	0.886	0.918		0.728	1.79303	1.79303
ENSG00000188807	TMEM201	TMEM201	transmembrane protein 201	1	9648932	9674935	2.228	1.725	1.797	1.917	1.227	1.078	1.267	1.19		0.727	1.61092	1.61092
ENSG00000140274	DUOXA2	DUOXA2	dual oxidase maturation factor 2	15	45406519	45410619	1.406	1.246	1.256	1.303	0.569	0.473	0.686	0.576		0.727	2.26215	2.26215
ENSG00000196557	CACNA1H	CACNA1H	calcium channel, voltage-dependent, T type, alpha 1H subunit	16	1203241	1271771	1.634	1.666	1.83	1.71	0.945	0.909	1.131	0.995		0.715	1.71859	1.71859
ENSG00000175283	DOLK	DOLK	dolichol kinase	9	131707809	131709898	1.165	0.59	1.162	0.972	0.398	0.229	0.18	0.269		0.703	3.61338	3.61338
ENSG00000078900	TP73	TP73	tumor protein p73	1	3569084	3652765	2.125	2.079	1.977	2.06	1.282	1.358	1.46	1.367		0.693	1.50695	1.50695
ENSG00000130283	GDF1	GDF1	growth differentiation factor 1	19	18979361	19006953	1.507	1.172	1.728	1.469	0.795	0.827	0.724	0.782		0.687	1.87852	1.87852
ENSG00000130283	GDF1	CERS1	ceramide synthase 1	19	18979361	19006953	1.507	1.172	1.728	1.469	0.795	0.827	0.724	0.782		0.687	1.87852	1.87852
ENSG00000004777	ARHGAP33	ARHGAP33	Rho GTPase activating protein 33	19	36266417	36279724	2.13	1.641	1.794	1.855	0.995	1.168	1.404	1.189		0.666	1.56013	1.56013
ENSG00000212123	PRR22	PRR22	proline rich 22	19	5782971	5784776	1.166	0.887	1.067	1.04	0.399	0.287	0.463	0.383		0.657	2.7154	2.7154
ENSG00000130940	CASZ1	CASZ1	castor zinc finger 1	1	10696661	10856707	1.237	1.551	1.505	1.431	0.662	0.791	0.888	0.78		0.651	1.83462	1.83462
ENSG00000131094	C1QL1	C1QL1	complement component 1, q subcomponent-like 1	17	43037061	43045644	1.488	1.146	1.619	1.417	0.832	0.585	0.895	0.771		0.646	1.83787	1.83787
ENSG00000085644	ZNF213	ZNF213	zinc finger protein 213	16	3179778	3192806	1.859	1.315	1.594	1.589	0.799	0.815	1.216	0.943		0.646	1.68505	1.68505
ENSG00000179168	GGN	GGN	gametogenetin	19	38874995	38878668	1.037	1.311	1.348	1.232	0.559	0.501	0.724	0.595		0.637	2.07059	2.07059
ENSG00000058453	CROCC	CROCC	ciliary rootlet coiled-coil, rootletin	1	17222232	17299459	1.821	1.871	1.708	1.8	1.163	1.178	1.193	1.178		0.622	1.52801	1.52801
ENSG00000167371	PRRT2	PRRT2	proline-rich transmembrane protein 2	16	29823177	29827201	1.712	1.342	1.857	1.637	1.254	1.047	0.817	1.039		0.598	1.57555	1.57555
ENSG00000188686	SCXA	SCXB	scleraxis homolog B (mouse)	8	145490549	145492470	1.056	0.882	1.016	0.985	0.509	0.4	0.269	0.392		0.593	2.51276	2.51276
ENSG00000188686	SCXA	SCXA	scleraxis homolog A (mouse)	8	145490549	145492470	1.056	0.882	1.016	0.985	0.509	0.4	0.269	0.392		0.593	2.51276	2.51276
ENSG00000152475	ZNF837	ZNF837	zinc finger protein 837	19	58878993	58892389	1.879	1.368	1.482	1.576	1.23	0.806	0.939	0.992		0.584	1.58871	1.58871
ENSG00000105270	CLIP3	CLIP3	CAP-GLY domain containing linker protein 3	19	36505563	36523775	1.745	1.408	1.699	1.617	0.911	1.037	1.179	1.042		0.575	1.55182	1.55182
ENSG00000137834	SMAD6	SMAD6	SMAD family member 6	15	66994566	67074338	1.119	1.119	1.068	1.102	0.606	0.414	0.594	0.538		0.564	2.04833	2.04833
ENSG00000204305	AGER	AGER	advanced glycosylation end product-specific receptor	6	32148745	32152101	1.248	1.052	1.114	1.138	0.735	0.529	0.47	0.578		0.56	1.96886	1.96886
ENSG00000139574	NPFF	NPFF	neuropeptide FF-amide peptide precursor	12	53900472	53902004	1.234	1.266	0.979	1.16	0.625	0.742	0.499	0.622		0.538	1.86495	1.86495
ENSG00000178026	FAM211B	FAM211B	family with sequence similarity 211, member B	22	24981588	24989175	1.455	1.516	1.674	1.548	1.022	0.941	1.095	1.02		0.528	1.51765	1.51765
ENSG00000204396	VWA7	VWA7	von Willebrand factor A domain containing 7	6	31733367	31745108	1.377	1.571	1.304	1.417	0.785	0.908	1.003	0.898		0.519	1.57795	1.57795
ENSG00000099869	IGF2-AS			11	2161731	2169894	1.302	0.984	1.163	1.15	0.693	0.487	0.712	0.631		0.519	1.8225	1.8225
ENSG00000196338	NLGN3	NLGN3	neuroligin 3	X	70364681	70391051	0.865	0.874	0.882	0.874	0.371	0.311	0.391	0.358		0.516	2.44134	2.44134
ENSG00000096088	PGC	PGC	progastricsin (pepsinogen C)	6	41704449	41721847	1.102	0.849	1.145	1.032	0.548	0.473	0.583	0.535		0.497	1.92897	1.92897
ENSG00000213199	ASIC3	ASIC3	acid-sensing (proton-gated) ion channel 3	7	150745379	150749843	1.091	1.22	1.149	1.153	0.779	0.577	0.625	0.66		0.493	1.74697	1.74697
ENSG00000159409	CELF3	CELF3	CUGBP, Elav-like family member 3	1	151674880	151689290	1.4	1.52	1.328	1.416	0.826	1.02	0.926	0.924		0.492	1.53247	1.53247
ENSG00000169783	LINGO1	LINGO1	leucine rich repeat and Ig domain containing 1	15	77905369	78113242	1.315	1.095	1.097	1.169	0.709	0.561	0.824	0.698		0.471	1.67479	1.67479
ENSG00000196890	HIST3H2BB	HIST3H2BB	histone cluster 3, H2bb	1	228645808	228646259	0.628	0.78	0.641	0.683	0.205	0.353	0.119	0.226		0.457	3.02212	3.02212
ENSG00000129654	FOXJ1	FOXJ1	forkhead box J1	17	74132425	74137380	0.987	1.391	1.144	1.174	0.738	0.607	0.817	0.721		0.453	1.62829	1.62829
ENSG00000099822	HCN2	HCN2	hyperpolarization activated cyclic nucleotide-gated potassium channel 2	19	589893	617157	1.024	0.867	0.734	0.875	0.353	0.398	0.568	0.44		0.435	1.98864	1.98864
ENSG00000141905	NFIC	NFIC	nuclear factor I/C (CCAAT-binding transcription factor)	19	3359616	3463603	0.749	0.778	0.756	0.761	0.315	0.224	0.485	0.341		0.42	2.23167	2.23167
ENSG00000228672	C5orf65	C5orf65	chromosome 5 open reading frame 65	5	138727635	138730885	0.924	0.773	0.925	0.874	0.356	0.516	0.496	0.456		0.418	1.91667	1.91667
ENSG00000181085	MAPK15	MAPK15	mitogen-activated protein kinase 15	8	144798429	144804628	0.611	0.792	0.862	0.755	0.314	0.252	0.508	0.358		0.397	2.10894	2.10894
ENSG00000141497	ZMYND15	ZMYND15	zinc finger, MYND-type containing 15	17	4643319	4649411	1.263	1.083	1.024	1.123	0.719	0.654	0.858	0.744		0.379	1.50941	1.50941
ENSG00000173918	C1QTNF1	C1QTNF1	C1q and tumor necrosis factor related protein 1	17	77018896	77045870	1.23	0.962	1.099	1.097	0.701	0.651	0.826	0.726		0.371	1.51102	1.51102
ENSG00000146094	DOK3	DOK3	docking protein 3	5	176928908	176938275	0.584	0.567	0.727	0.626	0.25	0.277	0.262	0.263		0.363	2.38023	2.38023
ENSG00000111432	FZD10	FZD10	frizzled family receptor 10	12	130647004	130650285	0.841	0.953	0.729	0.841	0.493	0.462	0.483	0.479		0.362	1.75574	1.75574
ENSG00000073598	FNDC8	FNDC8	fibronectin type III domain containing 8	17	33448631	33457750	0.869	0.911	0.964	0.915	0.444	0.619	0.595	0.553		0.362	1.65461	1.65461
ENSG00000229544	NKX1-2	NKX1-2	NK1 homeobox 2	10	126135592	126138753	0.666	0.723	0.506	0.632	0.225	0.194	0.408	0.276		0.356	2.28986	2.28986
ENSG00000181638	ZFP41	ZFP41	zinc finger protein 41 homolog (mouse)	8	144328991	144344875	0.692	0.872	0.63	0.731	0.298	0.347	0.493	0.379		0.352	1.92876	1.92876
ENSG00000185669	SNAI3	SNAI3	snail homolog 3 (Drosophila)	16	88744090	88752901	0.609	0.738	0.607	0.651	0.374	0.23	0.341	0.315		0.336	2.06667	2.06667
ENSG00000172247	C1QTNF4	C1QTNF4	C1q and tumor necrosis factor related protein 4	11	47611216	47616211	0.658	0.662	0.523	0.614	0.361	0.192	0.29	0.281		0.333	2.18505	2.18505
ENSG00000130054	FAM155B	FAM155B	family with sequence similarity 155, member B	X	68725084	68752351	1.072	0.846	0.903	0.94	0.565	0.527	0.743	0.611		0.329	1.53846	1.53846
ENSG00000123810	B9D2	B9D2	B9 protein domain 2	19	41860322	41870078	0.787	0.47	0.633	0.63	0.448	0.271	0.208	0.309		0.321	2.03883	2.03883
ENSG00000132622	HSPA12B	HSPA12B	heat shock 70kD protein 12B	20	3713314	3733758	0.691	0.667	0.708	0.688	0.364	0.377	0.372	0.371		0.317	1.85445	1.85445
ENSG00000105538	RASIP1	RASIP1	Ras interacting protein 1	19	49223843	49243970	0.651	0.721	0.648	0.673	0.364	0.339	0.374	0.359		0.314	1.87465	1.87465
ENSG00000182747	SLC35D3	SLC35D3	solute carrier family 35, member D3	6	137243402	137246777	0.361	0.654	0.461	0.492	0.294	0.102	0.194	0.196		0.296	2.5102	2.5102
ENSG00000123095	BHLHE41	BHLHE41	basic helix-loop-helix family, member e41	12	26272959	26278060	0.751	0.861	0.642	0.751	0.47	0.427	0.476	0.457		0.294	1.64333	1.64333
ENSG00000159239	C2orf81	C2orf81	chromosome 2 open reading frame 81	2	74641304	74648718	0.542	0.677	0.629	0.616	0.402	0.227	0.35	0.326		0.29	1.88957	1.88957
ENSG00000145248	SLC10A4	SLC10A4	solute carrier family 10 (sodium/bile acid cotransporter family), member 4	4	48485360	48491213	0.499	0.32	0.364	0.394	0.129	0.067	0.12	0.105		0.289	3.75238	3.75238
ENSG00000100604	CHGA	CHGA	chromogranin A (parathyroid secretory protein 1)	14	93389425	93401638	0.492	0.406	0.439	0.446	0.224	0.135	0.156	0.172		0.274	2.59302	2.59302
ENSG00000185818	NAT8L	NAT8L	N-acetyltransferase 8-like (GCN5-related, putative)	4	2061239	2070816	0.636	0.833	0.654	0.708	0.504	0.354	0.462	0.44		0.268	1.60909	1.60909
ENSG00000169026	MFSD7	MFSD7	major facilitator superfamily domain containing 7	4	675618	683230	0.442	0.443	0.638	0.508	0.291	0.15	0.292	0.245		0.263	2.07347	2.07347
ENSG00000054938	CHRDL2	CHRDL2	chordin-like 2	11	74407474	74442430	0.555	0.656	0.67	0.627	0.39	0.305	0.399	0.365		0.262	1.71781	1.71781
ENSG00000109758	HGFAC	HGFAC	HGF activator	4	3443614	3451211	0.486	0.427	0.568	0.494	0.234	0.221	0.26	0.238		0.256	2.07563	2.07563
ENSG00000203684	C1orf148	C1orf148	chromosome 1 open reading frame 148	1	228351787	228353213	0.546	0.395	0.325	0.422	0.207	0.179	0.12	0.169		0.253	2.49704	2.49704
ENSG00000116035	VAX2	VAX2	ventral anterior homeobox 2	2	71127720	71160576	0.531	0.73	0.537	0.599	0.363	0.278	0.398	0.346		0.253	1.73121	1.73121
ENSG00000176749	CDK5R1	CDK5R1	cyclin-dependent kinase 5, regulatory subunit 1 (p35)	17	30813637	30818274	0.788	0.693	0.754	0.745	0.481	0.48	0.522	0.494		0.251	1.5081	1.5081
ENSG00000179715	PCED1B	PCED1B	PC-esterase domain containing 1B	12	47473386	47630443	0.698	0.539	0.61	0.616	0.336	0.397	0.411	0.381		0.235	1.6168	1.6168
ENSG00000162344	FGF19	FGF19	fibroblast growth factor 19	11	69513000	69519410	0.448	0.54	0.474	0.487	0.265	0.261	0.241	0.256		0.231	1.90234	1.90234
ENSG00000225828	RP4-811H24.6	LOC100128071	uncharacterized LOC100128071	1	32826871	32829879	0.279	0.242	0.398	0.306	0.064	0.055	0.111	0.076		0.23	4.02632	4.02632
ENSG00000143369	ECM1	ECM1	extracellular matrix protein 1	1	150480538	150486265	0.693	0.59	0.636	0.64	0.491	0.332	0.421	0.415		0.225	1.54217	1.54217
ENSG00000234965	SHISA8	SHISA8	shisa homolog 8 (Xenopus laevis)	22	42307297	42310570	0.334	0.363	0.298	0.332	0.19	0.082	0.055	0.109		0.223	3.04587	3.04587
ENSG00000234602	MCIN	MCIN	multiciliate cell differentiation 1	5	54515442	54523143	0.543	0.464	0.329	0.445	0.31	0.153	0.205	0.223		0.222	1.99552	1.99552
ENSG00000255216	RP11-831A10.1			11	119879313	119882867	0.361	0.314	0.387	0.354	0.082	0.142	0.191	0.138		0.216	2.56522	2.56522
ENSG00000162913	C1orf145			1	228391207	228401365	0.634	0.653	0.586	0.624	0.342	0.449	0.442	0.411		0.213	1.51825	1.51825
ENSG00000011332	DPF1	DPF1	D4, zinc and double PHD fingers family 1	19	38701646	38720354	0.497	0.374	0.467	0.446	0.29	0.226	0.185	0.234		0.212	1.90598	1.90598
ENSG00000115266	APC2	APC2	adenomatosis polyposis coli 2	19	1450148	1473243	0.613	0.528	0.505	0.549	0.316	0.273	0.424	0.338		0.211	1.62426	1.62426
ENSG00000089692	LAG3	LAG3	lymphocyte-activation gene 3	12	6881678	6887621	0.394	0.388	0.57	0.451	0.3	0.166	0.273	0.246		0.205	1.83333	1.83333
ENSG00000179846	NKPD1	NKPD1	NTPase, KAP family P-loop domain containing 1	19	45653008	45663408	0.649	0.498	0.588	0.578	0.355	0.392	0.384	0.377		0.201	1.53316	1.53316
ENSG00000074047	GLI2	GLI2	GLI family zinc finger 2	2	121493199	121750229	0.536	0.563	0.51	0.536	0.325	0.298	0.389	0.338		0.198	1.5858	1.5858
ENSG00000118160	SLC8A2	SLC8A2	solute carrier family 8 (sodium/calcium exchanger), member 2	19	47931279	47975307	0.516	0.44	0.496	0.484	0.271	0.25	0.352	0.291		0.193	1.66323	1.66323
ENSG00000049089	COL9A2	COL9A2	collagen, type IX, alpha 2	1	40766159	40783488	0.461	0.547	0.487	0.498	0.351	0.289	0.278	0.306		0.192	1.62745	1.62745
ENSG00000168925	CTRB1	CTRB1	chymotrypsinogen B1	16	75252898	75258822	0.24	0.217	0.285	0.247	0.091	0.039	0.053	0.061		0.186	4.04918	4.04918
ENSG00000187726	DNAJB13	DNAJB13	DnaJ (Hsp40) homolog, subfamily B, member 13	11	73661364	73681411	0.361	0.338	0.267	0.322	0.113	0.135	0.165	0.138		0.184	2.33333	2.33333
ENSG00000132517	SLC52A1	SLC52A1	solute carrier family 52, riboflavin transporter, member 1	17	4935895	4955304	0.425	0.533	0.38	0.446	0.186	0.3	0.303	0.263		0.183	1.69582	1.69582
ENSG00000205085	FAM71F2	FAM71F2	family with sequence similarity 71, member F2	7	128312342	128326929	0.34	0.411	0.338	0.363	0.194	0.112	0.238	0.181		0.182	2.00552	2.00552
ENSG00000175920	DOK7	DOK7	docking protein 7	4	3465033	3503200	0.588	0.441	0.525	0.518	0.351	0.276	0.399	0.342		0.176	1.51462	1.51462
ENSG00000214717	ZBED1	ZBED1	zinc finger, BED-type containing 1	X	2404455	2419008	0.358	0.241	0.252	0.284	0.107	0.101	0.136	0.114		0.17	2.49123	2.49123
ENSG00000129038	LOXL1	LOXL1	lysyl oxidase-like 1	15	74218330	74244478	0.324	0.44	0.338	0.367	0.2	0.186	0.206	0.197		0.17	1.86294	1.86294
ENSG00000169962	TAS1R3	TAS1R3	taste receptor, type 1, member 3	1	1266694	1270686	0.343	0.218	0.274	0.278	0.108	0.093	0.125	0.109		0.169	2.55046	2.55046
ENSG00000189410	SH2D5	SH2D5	SH2 domain containing 5	1	21046225	21059330	0.334	0.373	0.331	0.346	0.169	0.21	0.16	0.179		0.167	1.93296	1.93296
ENSG00000182902	SLC25A18	SLC25A18	solute carrier family 25 (glutamate carrier), member 18	22	18043139	18073647	0.343	0.476	0.459	0.426	0.325	0.206	0.265	0.265		0.161	1.60755	1.60755
ENSG00000130700	GATA5	GATA5	GATA binding protein 5	20	61038553	61051026	0.25	0.238	0.126	0.205	0.053	0	0.083	0.045		0.16	4.55556	4.55556
ENSG00000163485	ADORA1	ADORA1	adenosine A1 receptor	1	203059782	203136533	0.252	0.239	0.356	0.282	0.144	0.124	0.097	0.122		0.16	2.31148	2.31148
ENSG00000244486	SCARF2	SCARF2	scavenger receptor class F, member 2	22	20778874	20792146	0.382	0.427	0.31	0.373	0.184	0.216	0.245	0.215		0.158	1.73488	1.73488
ENSG00000104879	CKM	CKM	creatine kinase, muscle	19	45809672	45826233	0.196	0.32	0.241	0.252	0.084	0.121	0.097	0.101		0.151	2.49505	2.49505
ENSG00000117425	PTCH2	PTCH2	patched 2	1	45285516	45308735	0.347	0.394	0.345	0.362	0.198	0.233	0.209	0.213		0.149	1.69953	1.69953
ENSG00000149527	PLCH2	PLCH2	phospholipase C, eta 2	1	2398898	2436969	0.36	0.318	0.322	0.333	0.186	0.188	0.194	0.189		0.144	1.7619	1.7619
ENSG00000179477	ALOX12B	ALOX12B	arachidonate 12-lipoxygenase, 12R type	17	7975954	7991021	0.292	0.37	0.246	0.303	0.111	0.16	0.215	0.162		0.141	1.87037	1.87037
ENSG00000142511	GPR32	GPR32	G protein-coupled receptor 32	19	51273858	51274928	0.114	0.247	0.135	0.165	0	0.075	0	0.025		0.14	6.6	6.6
ENSG00000204018	TRABD2B	TRABD2B	TraB domain containing 2B	1	48231308	48462567	0.295	0.16	0.226	0.227	0.048	0.083	0.139	0.09		0.137	2.52222	2.52222
ENSG00000010379	SLC6A13	SLC6A13	solute carrier family 6 (neurotransmitter transporter, GABA), member 13	12	329789	372039	0.312	0.257	0.245	0.271	0.156	0.123	0.124	0.134		0.137	2.02239	2.02239
ENSG00000198064	RP11-347C12.1			16	30234258	30265831	0.28	0.174	0.214	0.222	0.099	0.046	0.115	0.086		0.136	2.5814	2.5814
ENSG00000090920	FCGBP	FCGBP	Fc fragment of IgG binding protein	19	40353964	40440533	0.337	0.379	0.367	0.361	0.183	0.251	0.241	0.225		0.136	1.60444	1.60444
ENSG00000179698	KIAA1875			8	145162629	145173218	0.325	0.285	0.27	0.293	0.123	0.135	0.215	0.158		0.135	1.85443	1.85443
ENSG00000107807	TLX1	TLX1	T-cell leukemia homeobox 1	10	102889257	102897545	0.184	0.266	0.192	0.214	0.105	0.04	0.095	0.08		0.134	2.675	2.675
ENSG00000166546	BEAN1	BEAN1	brain expressed, associated with NEDD4, 1	16	66461200	66527432	0.3	0.253	0.303	0.285	0.19	0.105	0.159	0.151		0.134	1.88742	1.88742
ENSG00000184058	TBX1	TBX1	T-box 1	22	19744226	19771116	0.332	0.329	0.31	0.324	0.23	0.142	0.201	0.191		0.133	1.69634	1.69634
ENSG00000188536	HBA2	HBA1	hemoglobin, alpha 1	16	222846	223709	0.134	0.146	0.24	0.173	0.076	0	0.044	0.04		0.133	4.325	4.325
ENSG00000188536	HBA2	HBA2	hemoglobin, alpha 2	16	222846	223709	0.134	0.146	0.24	0.173	0.076	0	0.044	0.04		0.133	4.325	4.325
ENSG00000107187	LHX3	LHX3	LIM homeobox 3	9	139088096	139096955	0.33	0.256	0.281	0.289	0.125	0.17	0.177	0.158		0.131	1.82911	1.82911
ENSG00000184524	CEND1	CEND1	cell cycle exit and neuronal differentiation 1	11	787104	790123	0.221	0.294	0.308	0.274	0.14	0.194	0.098	0.144		0.13	1.90278	1.90278
ENSG00000168928	CTRB2	CTRB2	chymotrypsinogen B2	16	75237994	75241083	0.131	0.142	0.194	0.156	0.05	0	0.029	0.026		0.13	6	6
ENSG00000161664	ASB16	ASB16	ankyrin repeat and SOCS box containing 16	17	42248074	42256451	0.341	0.288	0.339	0.323	0.173	0.168	0.239	0.193		0.13	1.67358	1.67358
ENSG00000108342	CSF3	CSF3	colony stimulating factor 3 (granulocyte)	17	38171614	38174066	0.229	0.224	0.266	0.24	0.078	0.135	0.121	0.112		0.128	2.14286	2.14286
ENSG00000028277	POU2F2	POU2F2	POU class 2 homeobox 2	19	42592650	42700737	0.369	0.252	0.305	0.309	0.132	0.222	0.194	0.183		0.126	1.68852	1.68852
ENSG00000188163	FAM166A	FAM166A	family with sequence similarity 166, member A	9	140138036	140142222	0.293	0.269	0.342	0.301	0.18	0.222	0.149	0.183		0.118	1.64481	1.64481
ENSG00000204099	NEU4	NEU4	sialidase 4	2	242749920	242758739	0.193	0.188	0.118	0.166	0.012	0.06	0.074	0.049		0.117	3.38776	3.38776
ENSG00000136457	CHAD	CHAD	chondroadherin	17	48541857	48546327	0.203	0.22	0.221	0.215	0.103	0.066	0.134	0.101		0.114	2.12871	2.12871
ENSG00000125409	TEKT3	TEKT3	tektin 3	17	15207128	15244958	0.291	0.257	0.211	0.253	0.145	0.161	0.12	0.142		0.111	1.78169	1.78169
ENSG00000198807	PAX9	PAX9	paired box 9	14	37126773	37148920	0.289	0.289	0.367	0.315	0.191	0.239	0.191	0.207		0.108	1.52174	1.52174
ENSG00000187860	CCDC157	CCDC157	coiled-coil domain containing 157	22	30752624	30774647	0.27	0.305	0.335	0.303	0.166	0.235	0.186	0.196		0.107	1.54592	1.54592
ENSG00000182103	FAM181B	FAM181B	family with sequence similarity 181, member B	11	82443053	82444906	0.153	0.119	0.195	0.156	0.075	0.022	0.058	0.051		0.105	3.05882	3.05882
ENSG00000132330	SCLY	SCLY	selenocysteine lyase	2	238969530	239008054	0.288	0.247	0.226	0.254	0.159	0.163	0.144	0.156		0.098	1.62821	1.62821

## Sheet: GLU vs LAC LAC up
ID	Associated.Gene.Name	WikiGene.Name	WikiGene.Description	Chromosome	Chromosome.region.start	Chromosome.region.end	B.GLU...Breve.GLU1...Expression.values	B.GLU...Breve.GLU3...Expression.values	B.GLU...Breve.GLU2...Expression.values	B.GLU...Means	B.LAC...Breve.LAC2...Expression.values	B.LAC...Breve.LAC1...Expression.values	B.LAC...Breve.LAC3...Expression.values	B.LAC...Means		Mean diff	Fold change	Fold change
ENSG00000198918	RPL39	RPL39	ribosomal protein L39	X	118920467	118925606	1439.09	906.833	1216.42	1187.45	2544.98	1983.87	1860.79	2129.88		942.434	1.79366	1.79366
ENSG00000231500	RPS18	RPS18	ribosomal protein S18	6	33239787	33244287	1993.55	1439.42	1600.86	1677.94	3044.7	2279.39	2463.77	2595.95		918.008	1.5471	1.5471
ENSG00000131469	RPL27	RPL27	ribosomal protein L27	17	41150446	41154956	1635.4	1243.77	1392.97	1424.05	2641.02	1883.45	2255.41	2259.96		835.915	1.587	1.587
ENSG00000118181	RPS25	RPS25	ribosomal protein S25	11	118886422	118889401	1446.43	1373.4	1285.54	1368.46	2390.19	1806.77	2170.45	2122.47		754.014	1.551	1.551
ENSG00000110700	RPS13	RPS13	ribosomal protein S13	11	17095936	17099334	913.467	733.09	819.322	821.959	1482.59	1151.25	1136.2	1256.68		434.718	1.52888	1.52888
ENSG00000110700	RPS13	SNORD14B	small nucleolar RNA, C/D box 14B	11	17095936	17099334	913.467	733.09	819.322	821.959	1482.59	1151.25	1136.2	1256.68		434.718	1.52888	1.52888
ENSG00000110700	RPS13	LOC100508408	uncharacterized LOC100508408	11	17095936	17099334	913.467	733.09	819.322	821.959	1482.59	1151.25	1136.2	1256.68		434.718	1.52888	1.52888
ENSG00000171858	RPS21	RPS21	ribosomal protein S21	20	60962105	60963576	776.923	518.84	648.188	647.984	1310.64	886.209	1047.92	1081.59		433.608	1.66916	1.66916
ENSG00000143947	RPS27A	RPS27A	ribosomal protein S27a	2	55459039	55462989	716.785	575.213	629.556	640.518	1226.36	895.115	944.485	1021.99		381.469	1.59556	1.59556
ENSG00000145425	RPS3A	RPS3A	ribosomal protein S3A	4	152020725	152025804	710.267	553.422	593.879	619.189	1144.07	921.865	885.712	983.884		364.695	1.58899	1.58899
ENSG00000145425	RPS3A	SNORD73A	small nucleolar RNA, C/D box 73A	4	152020725	152025804	710.267	553.422	593.879	619.189	1144.07	921.865	885.712	983.884		364.695	1.58899	1.58899
ENSG00000163682	RPL9	RPL9	ribosomal protein L9	4	39455744	39460568	539.331	465.35	499.132	501.271	1011.53	735.603	772.848	839.994		338.723	1.67573	1.67573
ENSG00000213741	RPS29	RPS29	ribosomal protein S29	14	50043390	50065408	215.686	252.089	180.021	215.932	567.359	408.002	508.27	494.544		278.612	2.29028	2.29028
ENSG00000109475	RPL34	RPL34	ribosomal protein L34	4	109541722	109551568	311.539	283.538	249.941	281.672	618.566	457.275	442.588	506.143		224.471	1.79692	1.79692
ENSG00000186468	RPS23	RPS23	ribosomal protein S23	5	81569177	81574396	264.219	203.23	232.607	233.352	421.83	327.985	334.837	361.551		128.199	1.54938	1.54938
ENSG00000182899	RPL35A	RPL35A	ribosomal protein L35a	3	197676858	197683481	211.479	200.011	190.903	200.798	369.974	280.3	321.007	323.761		122.963	1.61237	1.61237
ENSG00000071082	RPL31	RPL31	ribosomal protein L31	2	101618177	101640494	206.596	135.422	173.757	171.925	336.945	249.361	248.429	278.245		106.32	1.61841	1.61841
ENSG00000134419	RPS15A	RPS15A	ribosomal protein S15a	16	18792617	18801705	189.689	152.664	166.674	169.675	288.022	220.941	262.799	257.254		87.579	1.51616	1.51616
ENSG00000115009	CCL20	CCL20	chemokine (C-C motif) ligand 20	2	228678558	228682272	32.303	29.699	31.199	31.067	110.819	113.856	87.67	104.115		73.048	3.35131	3.35131
ENSG00000169567	HINT1	HINT1	histidine triad nucleotide binding protein 1	5	130494720	130507428	94.671	70.159	81.148	81.993	141.622	114.505	115.628	123.918		41.925	1.51132	1.51132
ENSG00000006659	LGALS14	LGALS14	lectin, galactoside-binding, soluble, 14	19	40194946	40200087	55.91	48.431	64.206	56.182	110.459	91.301	92.491	98.084		41.902	1.74583	1.74583
ENSG00000117289	TXNIP	TXNIP	thioredoxin interacting protein	1	145438469	145442635	40.927	39.108	41.505	40.513	77.048	84.25	81.039	80.779		40.266	1.9939	1.9939
ENSG00000130066	SAT1	SAT1	spermidine/spermine N1-acetyltransferase 1	X	23801290	23804343	53.061	62.115	65.179	60.118	111.37	93.584	91.021	98.658		38.54	1.64107	1.64107
ENSG00000173812	EIF1	EIF1	eukaryotic translation initiation factor 1	17	39845137	39848920	56.646	50.22	55.386	54.084	109.455	86.818	81.58	92.618		38.534	1.71248	1.71248
ENSG00000163739	CXCL1	CXCL1	chemokine (C-X-C motif) ligand 1 (melanoma growth stimulating activity, alpha)	4	74735110	74736959	53.74	54.518	45.357	51.205	94.282	92.309	75.243	87.278		36.073	1.70448	1.70448
ENSG00000112695	COX7A2	COX7A2	cytochrome c oxidase subunit VIIa polypeptide 2 (liver)	6	75947391	75960039	62.132	52.292	52.378	55.601	103.396	78.738	84.418	88.851		33.25	1.59801	1.59801
ENSG00000162772	ATF3	ATF3	activating transcription factor 3	1	212738676	212794119	20.262	28.846	29.66	26.256	53.851	45.882	52.142	50.625		24.369	1.92813	1.92813
ENSG00000142871	CYR61	CYR61	cysteine-rich, angiogenic inducer, 61	1	86046444	86049645	13.2	15.358	16.87	15.142	41.349	29.387	32.374	34.37		19.228	2.26985	2.26985
ENSG00000115963	RND3	RND3	Rho family GTPase 3	2	151324709	151395525	30.427	34.335	35.718	33.493	56.223	54.874	44.448	51.848		18.355	1.54802	1.54802
ENSG00000154640	BTG3	BTG3	BTG family, member 3	21	18965971	18985265	32.677	33.635	34.859	33.724	58.511	50.724	44.07	51.102		17.378	1.5153	1.5153
ENSG00000134825	C11orf10	C11orf10	chromosome 11 open reading frame 10	11	61556435	61560274	29.011	23.078	25.107	25.732	47.895	34.652	40.163	40.903		15.171	1.58958	1.58958
ENSG00000113811	RP11-884K10.5	SELK	selenoprotein K	3	53918437	53926015	18.783	15.977	17.931	17.564	38.25	29.575	27.871	31.899		14.335	1.81616	1.81616
ENSG00000148677	ANKRD1	ANKRD1	ankyrin repeat domain 1 (cardiac muscle)	10	92671853	92681033	9.738	13.696	15.126	12.853	29.414	21.52	23.826	24.92		12.067	1.93885	1.93885
ENSG00000169906	S100G	S100G	S100 calcium binding protein G	X	16668281	16672793	8.115	5.715	8.044	7.291	24.997	17.018	15.993	19.336		12.045	2.65204	2.65204
ENSG00000159200	RCAN1	RCAN1	regulator of calcineurin 1	21	35885440	35987441	19.158	19.069	22.008	20.078	31.395	35.341	29.59	32.109		12.031	1.59921	1.59921
ENSG00000145632	PLK2	PLK2	polo-like kinase 2	5	57749809	57756087	16.202	15.664	16.7	16.188	29.115	25.472	26.271	26.953		10.765	1.665	1.665
ENSG00000124785	NRN1	NRN1	neuritin 1	6	5998232	6007200	10.593	8.413	13.434	10.813	20.811	17.622	20.238	19.557		8.744	1.80866	1.80866
ENSG00000175197	DDIT3	DDIT3	DNA-damage-inducible transcript 3	12	57910371	57914300	9.816	8.979	12.428	10.408	20.527	14.299	19.58	18.135		7.727	1.74241	1.74241
ENSG00000023445	BIRC3	BIRC3	baculoviral IAP repeat containing 3	11	102188215	102210134	5.132	6.848	6.787	6.256	11.947	17.784	11.149	13.627		7.371	2.17823	2.17823
ENSG00000081181	ARG2	ARG2	arginase, type II	14	68086515	68118437	10.535	10.064	9.091	9.897	16.482	15.048	16.321	15.95		6.053	1.6116	1.6116
ENSG00000123358	NR4A1	NR4A1	nuclear receptor subfamily 4, group A, member 1	12	52416616	52453291	8.472	11.63	12.129	10.743	18.197	13.384	18.43	16.67		5.927	1.55171	1.55171
ENSG00000197632	SERPINB2	SERPINB2	serpin peptidase inhibitor, clade B (ovalbumin), member 2	18	61538926	61571124	3.726	4.501	4.903	4.377	10.995	9.233	9.435	9.888		5.511	2.25908	2.25908
ENSG00000179059	ZFP42	ZFP42	zinc finger protein 42 homolog (mouse)	4	188916925	188926204	8.877	7.365	9.173	8.471	13.987	12.391	13.38	13.253		4.782	1.56451	1.56451
ENSG00000140450	ARRDC4	ARRDC4	arrestin domain containing 4	15	98462784	98517068	5.902	8.626	7.63	7.386	11.677	13.831	10.615	12.041		4.655	1.63025	1.63025
ENSG00000163584	RPL22L1	RPL22L1	ribosomal protein L22-like 1	3	170582664	170588272	6.942	7.067	6.637	6.882	13.179	10.725	9.316	11.073		4.191	1.60898	1.60898
ENSG00000163545	NUAK2	NUAK2	NUAK family, SNF1-like kinase, 2	1	205271187	205290883	6.887	6.446	7.876	7.07	10.836	9.882	12.444	11.054		3.984	1.56351	1.56351
ENSG00000119508	NR4A3	NR4A3	nuclear receptor subfamily 4, group A, member 3	9	102584137	102629173	0.726	1.256	1.332	1.105	5.485	4.817	4.852	5.051		3.946	4.57104	4.57104
ENSG00000197279	ZNF165	ZNF165	zinc finger protein 165	6	28048753	28057341	3.639	4.351	4.128	4.039	9.019	7.085	7.022	7.709		3.67	1.90864	1.90864
ENSG00000166920	C15orf48	C15orf48	chromosome 15 open reading frame 48	15	45722727	45740959	3.723	2.041	2.362	2.709	6.741	5.546	5.642	5.976		3.267	2.20598	2.20598
ENSG00000176907	C8orf4	C8orf4	chromosome 8 open reading frame 4	8	40010989	40012821	3.276	3.102	2.847	3.075	6.936	6.162	4.746	5.948		2.873	1.93431	1.93431
ENSG00000172058	SERF1A	SERF1A	small EDRK-rich factor 1A (telomeric)	5	70196492	70214357	3.003	3.125	3.505	3.211	5.204	4.658	4.88	4.914		1.703	1.53036	1.53036
ENSG00000172058	SERF1A	SERF1B	small EDRK-rich factor 1B (centromeric)	5	70196492	70214357	3.003	3.125	3.505	3.211	5.204	4.658	4.88	4.914		1.703	1.53036	1.53036
ENSG00000204709	C6orf100			6	28911654	28912314	1.828	1.324	2.1	1.751	4.167	3.255	2.823	3.415		1.664	1.95031	1.95031
ENSG00000118785	SPP1	SPP1	secreted phosphoprotein 1	4	88896819	88904562	2.373	1.755	2.007	2.045	4.258	3.179	3.258	3.565		1.52	1.74328	1.74328
ENSG00000170290	SLN	SLN	sarcolipin	11	107578104	107590419	1.702	1.022	1.44	1.388	2.654	2.423	2.786	2.621		1.233	1.88833	1.88833
ENSG00000173727	AP000769.1			11	65222728	65234028	1.288	1.781	1.83	1.633	3.002	2.477	2.751	2.743		1.11	1.67973	1.67973
ENSG00000166676	FAM18A	FAM18A	family with sequence similarity 18, member A	16	10854776	10912651	2	1.522	1.598	1.707	3.03	2.267	2.977	2.758		1.051	1.6157	1.6157
ENSG00000170222	ADPRM	ADPRM	ADP-ribose/CDP-alcohol diphosphatase, manganese-dependent	17	10600911	10614550	1.21	1.533	1.598	1.447	2.527	2.578	2.385	2.497		1.05	1.72564	1.72564
ENSG00000116711	PLA2G4A	PLA2G4A	phospholipase A2, group IVA (cytosolic, calcium-dependent)	1	186798085	186958113	2.032	1.809	1.664	1.835	2.75	2.971	2.886	2.869		1.034	1.56349	1.56349
ENSG00000198157	HMGN5	HMGN5	high mobility group nucleosome binding domain 5	X	80369200	80457441	1.22	1.656	1.407	1.428	2.548	2.533	2.175	2.419		0.991	1.69398	1.69398
ENSG00000147894	C9orf72	C9orf72	chromosome 9 open reading frame 72	9	27546544	27573864	1.384	1.684	1.682	1.583	2.724	2.815	2.04	2.526		0.943	1.5957	1.5957
ENSG00000116885	OSCP1	OSCP1	organic solute carrier partner 1	1	36881428	36916086	1.773	1.625	1.682	1.693	2.567	2.307	2.921	2.599		0.906	1.53514	1.53514
ENSG00000136244	IL6	IL6	interleukin 6 (interferon, beta 2)	7	22765503	22771621	0.628	0.718	0.561	0.636	1.689	1.347	1.45	1.496		0.86	2.3522	2.3522
ENSG00000166741	NNMT	NNMT	nicotinamide N-methyltransferase	11	114128509	114184007	1.197	1.37	0.884	1.15	2.383	1.727	1.775	1.961		0.811	1.70522	1.70522
ENSG00000152766	ANKRD22	ANKRD22	ankyrin repeat domain 22	10	90581889	90611575	1.169	1.353	1.09	1.204	2.231	1.826	1.918	1.991		0.787	1.65365	1.65365
ENSG00000179388	EGR3	EGR3	early growth response 3	8	22545172	22550815	0.192	0.267	0.334	0.264	1.226	0.816	0.779	0.94		0.676	3.56061	3.56061
ENSG00000129277	CCL4	CCL4	chemokine (C-C motif) ligand 4	17	34431220	34433014	0.608	0.264	0.217	0.363	1.248	0.778	1.087	1.038		0.675	2.8595	2.8595
ENSG00000153234	NR4A2	NR4A2	nuclear receptor subfamily 4, group A, member 2	2	157180944	157198860	0.583	0.689	0.804	0.692	1.142	1.177	1.516	1.279		0.587	1.84827	1.84827
ENSG00000130948	HSD17B3	HSD17B3	hydroxysteroid (17-beta) dehydrogenase 3	9	98997588	99064434	0.858	0.815	0.766	0.813	1.548	1.372	1.088	1.336		0.523	1.6433	1.6433
ENSG00000165028	NIPSNAP3B	NIPSNAP3B	nipsnap homolog 3B (C. elegans)	9	107526438	107539738	0.542	0.4	0.536	0.493	0.817	0.819	0.923	0.853		0.36	1.73022	1.73022
ENSG00000143278	F13B	F13B	coagulation factor XIII, B polypeptide	1	197008321	197036397	0.714	0.576	0.654	0.648	1.043	1.044	0.933	1.007		0.359	1.55401	1.55401
ENSG00000134760	DSG1	DSG1	desmoglein 1	18	28898052	28936992	0.464	0.453	0.649	0.522	0.748	0.828	0.956	0.844		0.322	1.61686	1.61686
ENSG00000137251	TINAG	TINAG	tubulointerstitial nephritis antigen	6	54172657	54254950	0.277	0.473	0.407	0.386	0.677	0.78	0.551	0.669		0.283	1.73316	1.73316
ENSG00000167230	C17orf78	C17orf78	chromosome 17 open reading frame 78	17	35732985	35749660	0.087	0.095	0.136	0.106	0.273	0.365	0.419	0.352		0.246	3.32075	3.32075
ENSG00000100365	NCF4	NCF4	neutrophil cytosolic factor 4, 40kDa	22	37257030	37274057	0.277	0.175	0.33	0.261	0.394	0.59	0.473	0.486		0.225	1.86207	1.86207
ENSG00000021852	C8B	C8B	complement component 8, beta polypeptide	1	57394883	57431813	0.339	0.263	0.332	0.312	0.608	0.445	0.503	0.519		0.207	1.66346	1.66346
ENSG00000105825	TFPI2	TFPI2	tissue factor pathway inhibitor 2	7	93514709	93520303	0	0	0.059	0.02	0.246	0.245	0.176	0.222		0.202	11.1	11.1
ENSG00000113327	GABRG2	GABRG2	gamma-aminobutyric acid (GABA) A receptor, gamma 2	5	161494546	161582542	0.328	0.297	0.326	0.317	0.499	0.574	0.483	0.519		0.202	1.63722	1.63722
ENSG00000256061	DYX1C1	DYX1C1	dyslexia susceptibility 1 candidate 1	15	55702723	55800432	0.361	0.298	0.399	0.353	0.46	0.624	0.573	0.552		0.199	1.56374	1.56374
ENSG00000231213	PLSCR5	PLSCR5	phospholipid scramblase family, member 5	3	146294342	146324003	0.209	0.185	0.119	0.171	0.432	0.28	0.376	0.363		0.192	2.12281	2.12281
ENSG00000169469	SPRR1B	SPRR1B	small proline-rich protein 1B	1	153003678	153005376	0.262	0.284	0.292	0.279	0.447	0.451	0.476	0.458		0.179	1.64158	1.64158
ENSG00000105889	STEAP1B	STEAP1B	STEAP family member 1B	7	22459063	22672544	0.246	0.247	0.169	0.221	0.431	0.447	0.313	0.397		0.176	1.79638	1.79638
ENSG00000135625	EGR4	EGR4	early growth response 4	2	73518058	73520833	0.188	0.185	0.122	0.165	0.35	0.37	0.26	0.327		0.162	1.98182	1.98182
ENSG00000144649	FAM198A	FAM198A	family with sequence similarity 198, member A	3	43020759	43101703	0.118	0.152	0.058	0.109	0.196	0.275	0.341	0.27		0.161	2.47706	2.47706
ENSG00000205809	KLRC2	KLRC2	killer cell lectin-like receptor subfamily C, member 2	12	10579453	10594899	0.136	0.178	0.195	0.17	0.342	0.295	0.343	0.327		0.157	1.92353	1.92353
ENSG00000109424	UCP1	UCP1	uncoupling protein 1 (mitochondrial, proton carrier)	4	141480588	141489959	0.194	0.121	0.124	0.146	0.316	0.273	0.294	0.294		0.148	2.0137	2.0137
ENSG00000175449	RFESD	RFESD	Rieske (Fe-S) domain containing	5	94982458	94993786	0.191	0.104	0.18	0.158	0.314	0.323	0.253	0.297		0.139	1.87975	1.87975
ENSG00000134757	DSG3	DSG3	desmoglein 3	18	29027758	29058665	0.184	0.16	0.184	0.176	0.285	0.303	0.33	0.306		0.13	1.73864	1.73864
ENSG00000171450	CDK5R2	CDK5R2	cyclin-dependent kinase 5, regulatory subunit 2 (p39)	2	219824377	219826876	0.243	0.141	0.203	0.196	0.351	0.271	0.354	0.326		0.13	1.66327	1.66327
ENSG00000215277	C14orf164	C14orf164	chromosome 14 open reading frame 164	14	23654525	23742686	0.18	0.22	0.14	0.18	0.358	0.243	0.297	0.3		0.12	1.66667	1.66667
ENSG00000182508	LHFPL1	LHFPL1	lipoma HMGIC fusion partner-like 1	X	111873876	111923375	0.138	0.125	0.061	0.108	0.235	0.226	0.213	0.225		0.117	2.08333	2.08333
ENSG00000158022	TRIM63	TRIM63	tripartite motif containing 63, E3 ubiquitin protein ligase	1	26377795	26394927	0.092	0.025	0.082	0.066	0.235	0.158	0.152	0.182		0.116	2.75758	2.75758
ENSG00000171827	ZNF570	ZNF570	zinc finger protein 570	19	37959982	37976260	0.157	0.133	0.125	0.138	0.239	0.223	0.3	0.254		0.116	1.84058	1.84058
ENSG00000079101	CLUL1	CLUL1	clusterin-like 1 (retinal)	18	596988	650334	0.097	0.04	0.109	0.082	0.167	0.204	0.21	0.193		0.111	2.35366	2.35366
ENSG00000111796	KLRB1	KLRB1	killer cell lectin-like receptor subfamily B, member 1	12	9747147	9760482	0.056	0.061	0.075	0.064	0.16	0.193	0.148	0.167		0.103	2.60938	2.60938
ENSG00000136688	IL36G	IL36G	interleukin 36, gamma	2	113730780	113743220	0.03	0.065	0.107	0.067	0.204	0.147	0.158	0.17		0.103	2.53731	2.53731

## Sheet: HMO vs LAC HMO up
ID	Associated.Gene.Name	WikiGene.Name	WikiGene.Description	WikiGene.Description	Chromosome.region.start	Chromosome.region.end	B.HMO...Breve.HMO3...Expression.values	B.HMO...Breve.HMO2...Expression.values	B.HMO...Breve.HMO1...Expression.values	B.HMO...Means	B.LAC...Breve.LAC2...Expression.values	B.LAC...Breve.LAC1...Expression.values	B.LAC...Breve.LAC3...Expression.values	B.LAC...Means		mean diff	Fold change	Fold change
ENSG00000198712	MT-CO2	COX2	cytochrome c oxidase subunit II	cytochrome c oxidase subunit II	7586	8269	8043.78	8122.43	5965.81	7377.34	4965.56	3797.29	4549.68	4437.51		2939.83	1.6625	1.6625
ENSG00000198886	MT-ND4	ND4	NADH dehydrogenase, subunit 4 (complex I)	NADH dehydrogenase, subunit 4 (complex I)	10760	12137	6652.03	6839.74	4821.36	6104.38	3436.63	3048.5	3527.77	3337.63		2766.74	1.82895	1.82895
ENSG00000198938	MT-CO3	COX3	cytochrome c oxidase III	cytochrome c oxidase III	9207	9990	8382.25	9063.03	6644.47	8029.92	5916.38	4581.75	5493.66	5330.6		2699.32	1.50638	1.50638
ENSG00000198899	MT-ATP6	ATP6	ATP synthase F0 subunit 6	ATP synthase F0 subunit 7	8527	9207	5889.23	6230.48	4909.74	5676.48	3626.8	2964.1	3011.7	3200.87		2475.62	1.77342	1.77342
ENSG00000198888	MT-ND1	ND1	NADH dehydrogenase, subunit 1 (complex I)	NADH dehydrogenase, subunit 1 (complex I)	3307	4262	4070.18	4430.13	3381.33	3960.55	2194.5	1573.82	1941.68	1903.33		2057.22	2.08085	2.08085
ENSG00000228253	J01415.25	ATP8	ATP synthase F0 subunit 8	ATP synthase F0 subunit 9	8366	8572	3174.51	4031.72	2909.9	3372.04	2063.14	1818.9	1871.43	1917.82		1454.22	1.75827	1.75827
ENSG00000198763	MT-ND2	ND2	MTND2	MTND3	4470	5511	3519.93	4037.43	2956.36	3504.57	2150.35	1925.35	2173.22	2082.97		1421.6	1.68249	1.68249
ENSG00000198727	MT-CYB	CYTB	cytochrome b	cytochrome b	14747	15887	2416.69	2479.74	1695.11	2197.18	1233.5	1084.58	1332.34	1216.81		980.374	1.80569	1.80569
ENSG00000167244	IGF2	IGF2	insulin-like growth factor 2 (somatomedin A)	insulin-like growth factor 2 (somatomedin A)	2150342	2182439	1909.91	1515.63	1365.97	1597.17	1022.08	841.039	1063.14	975.418		621.755	1.63742	1.63742
ENSG00000185883	ATP6V0C	ATP6V0C	ATPase, H+ transporting, lysosomal 16kDa, V0 subunit c	ATPase, H+ transporting, lysosomal 16kDa, V0 subunit c	2563727	2570219	72.622	68.7	59.206	66.843	45.22	34.4	43.926	41.182		25.661	1.62311	1.62311
ENSG00000125520	SLC2A4RG	SLC2A4RG	SLC2A4 regulator	SLC2A4 regulator	62369623	62374858	70.035	61.673	58.631	63.446	46.582	33.942	44.163	41.562		21.884	1.52654	1.52654
ENSG00000104897	SF3A2	SF3A2	splicing factor 3a, subunit 2, 66kDa	splicing factor 3a, subunit 2, 66kDa	2236816	2248677	43.791	41.294	30.945	38.677	24.141	21.252	23.692	23.028		15.649	1.67956	1.67956
ENSG00000063245	EPN1	EPN1	epsin 1	epsin 2	56186561	56207132	50.56	44.424	39.206	44.73	29.85	26.198	31.469	29.172		15.558	1.53332	1.53332
ENSG00000185236	RAB11B	RAB11B	RAB11B, member RAS oncogene family	RAB11B, member RAS oncogene family	8455205	8469313	41.038	35.045	28.781	34.955	21.495	17.696	22.553	20.581		14.374	1.69841	1.69841
ENSG00000111676	ATN1	ATN1	atrophin 1	atrophin 2	7033626	7051484	37.396	30.578	24.42	30.798	15.063	14.375	20.057	16.498		14.3	1.86677	1.86677
ENSG00000124160	NCOA5	NCOA5	nuclear receptor coactivator 5	nuclear receptor coactivator 6	44689624	44718591	30.871	29.182	23.969	28.008	16.383	16.771	18.921	17.359		10.649	1.61346	1.61346
ENSG00000077454	LRCH4	LRCH4	leucine-rich repeats and calponin homology (CH) domain containing 4	leucine-rich repeats and calponin homology (CH) domain containing 5	100169855	100183776	35.412	26.976	25.644	29.344	18.381	16.828	22.562	19.257		10.087	1.52381	1.52381
ENSG00000183779	ZNF703	ZNF703	zinc finger protein 703	zinc finger protein 704	37553269	37557537	21.137	22.394	17.904	20.478	12.294	10.089	10.919	11.101		9.377	1.8447	1.8447
ENSG00000130669	PAK4	PAK4	p21 protein (Cdc42/Rac)-activated kinase 4	p21 protein (Cdc42/Rac)-activated kinase 5	39616420	39670046	28.045	25.207	21.105	24.785	17.916	14.362	16.901	16.393		8.392	1.51193	1.51193
ENSG00000076826	CAMSAP3	CAMSAP3	calmodulin regulated spectrin-associated protein family, member 3	calmodulin regulated spectrin-associated protein family, member 4	7660788	7683194	20.496	17.18	15.986	17.887	10.467	8.187	10.463	9.706		8.181	1.84288	1.84288
ENSG00000137166	FOXP4	FOXP4	forkhead box P4	forkhead box P5	41514164	41570122	24.191	19.931	15.915	20.012	10.723	11.418	13.652	11.931		8.081	1.67731	1.67731
ENSG00000129514	FOXA1	FOXA1	forkhead box A1	forkhead box A2	38059189	38069245	22.701	26.841	19.363	22.968	15.849	15.963	13.163	14.992		7.976	1.53202	1.53202
ENSG00000126461	SCAF1	SCAF1	SR-related CTD-associated factor 1	SR-related CTD-associated factor 2	50145382	50161905	20.891	18.522	17.176	18.863	12.374	9.988	12.573	11.645		7.218	1.61984	1.61984
ENSG00000120896	SORBS3	SORBS3	sorbin and SH3 domain containing 3	sorbin and SH3 domain containing 4	22402499	22433301	24.148	21.139	17.942	21.077	14.359	12.23	15.103	13.897		7.18	1.51666	1.51666
ENSG00000088038	CNOT3	CNOT3	CCR4-NOT transcription complex, subunit 3	CCR4-NOT transcription complex, subunit 4	54641444	54659419	20.827	16.287	13.635	16.916	9.01	9.007	11.356	9.791		7.125	1.72771	1.72771
ENSG00000109103	UNC119	UNC119	unc-119 homolog (C. elegans)	unc-119 homolog (C. elegans)	26873725	26879659	22.017	20.172	16.86	19.683	10.302	13.21	14.346	12.619		7.064	1.55979	1.55979
ENSG00000085872	CHERP	CHERP	calcium homeostasis endoplasmic reticulum protein	calcium homeostasis endoplasmic reticulum protein	16628700	16653341	16.855	13.522	9.984	13.454	5.683	7.241	8.446	7.123		6.331	1.88881	1.88881
ENSG00000169246	NPIPL3				21413548	21459888	13.111	11.518	10.234	11.621	6.251	3.879	6.079	5.403		6.218	2.15084	2.15084
ENSG00000188257	PLA2G2A	PLA2G2A	phospholipase A2, group IIA (platelets, synovial fluid)	phospholipase A2, group IIA (platelets, synovial fluid)	20301925	20306932	17.448	16.956	13.337	15.914	11.293	9.389	8.789	9.824		6.09	1.61991	1.61991
ENSG00000161847	RAVER1	RAVER1	ribonucleoprotein, PTB-binding 1	ribonucleoprotein, PTB-binding 2	10426895	10444314	15.957	14.584	10.781	13.774	7.078	7.48	9.412	7.99		5.784	1.7239	1.7239
ENSG00000160877	NACC1	NACC1	nucleus accumbens associated 1, BEN and BTB (POZ) domain containing	nucleus accumbens associated 1, BEN and BTB (POZ) domain containing	13229109	13251955	14.146	12.656	9.698	12.167	6.997	6.396	8.456	7.283		4.884	1.6706	1.6706
ENSG00000196498	NCOR2	NCOR2	nuclear receptor corepressor 2	nuclear receptor corepressor 3	124808961	125052135	14.855	11.279	9.403	11.845	5.829	6.524	8.63	6.994		4.851	1.69359	1.69359
ENSG00000106330	MOSPD3	MOSPD3	motile sperm domain containing 3	motile sperm domain containing 4	100209725	100213007	15.802	13.647	11.641	13.697	9.976	7.508	9.08	8.855		4.842	1.54681	1.54681
ENSG00000180900	SCRIB	SCRIB	scribbled homolog (Drosophila)	scribbled homolog (Drosophila)	144873090	144897549	15.573	12.516	12.746	13.612	8.826	8.377	9.975	9.059		4.553	1.50259	1.50259
ENSG00000107140	TESK1	TESK1	testis-specific kinase 1	testis-specific kinase 2	35605367	35610038	15.266	12.471	10.714	12.817	8.174	7.485	9.76	8.473		4.344	1.51269	1.51269
ENSG00000218891	ZNF579	ZNF579	zinc finger protein 579	zinc finger protein 580	56088893	56092211	9.422	7.996	7.035	8.151	4.952	3.004	4.017	3.991		4.16	2.04235	2.04235
ENSG00000090006	LTBP4	LTBP4	latent transforming growth factor beta binding protein 4	latent transforming growth factor beta binding protein 5	41099072	41135725	13.942	10.928	10.579	11.816	7.624	7.231	8.28	7.712		4.104	1.53216	1.53216
ENSG00000166987	MBD6	MBD6	methyl-CpG binding domain protein 6	methyl-CpG binding domain protein 7	57914493	57923931	11.065	9.038	7.16	9.087	4.425	5.02	5.716	5.054		4.033	1.79798	1.79798
ENSG00000063176	SPHK2	SPHK2	sphingosine kinase 2	sphingosine kinase 3	49122548	49133973	11.956	11.237	10.063	11.085	7.102	6.746	7.681	7.176		3.909	1.54473	1.54473
ENSG00000204673	AKT1S1	AKT1S1	AKT1 substrate 1 (proline-rich)	AKT1 substrate 1 (proline-rich)	50372295	50381716	11.686	9.996	8.426	10.036	6.34	5.529	6.568	6.146		3.89	1.63293	1.63293
ENSG00000039523	FAM65A	FAM65A	family with sequence similarity 65, member A	family with sequence similarity 65, member A	67552321	67580689	12.463	10.356	9.058	10.626	6.023	6.612	7.718	6.784		3.842	1.56633	1.56633
ENSG00000169136	ATF5	ATF5	activating transcription factor 5	activating transcription factor 6	50431974	50437192	8.84	9.26	7.608	8.569	5.199	4.099	4.909	4.736		3.833	1.80933	1.80933
ENSG00000103326	SOLH	SOLH	small optic lobes homolog (Drosophila)	small optic lobes homolog (Drosophila)	577717	604636	11.239	9.167	8.527	9.644	5.549	5.125	6.918	5.864		3.78	1.64461	1.64461
ENSG00000142039	CCDC97	CCDC97	coiled-coil domain containing 97	coiled-coil domain containing 98	41816094	41830785	12.622	11.764	9.107	11.164	7.244	6.53	8.47	7.415		3.749	1.5056	1.5056
ENSG00000099814	KIAA0284	KIAA0284	KIAA0284	KIAA0285	105331617	105363089	12.717	10.224	9.215	10.719	6.018	6.709	8.272	7		3.719	1.53129	1.53129
ENSG00000007376	RPUSD1	RPUSD1	RNA pseudouridylate synthase domain containing 1	RNA pseudouridylate synthase domain containing 2	834974	838397	10.209	9.619	8.421	9.416	6.712	4.642	6.255	5.87		3.546	1.60409	1.60409
ENSG00000170835	CEL	CEL	carboxyl ester lipase (bile salt-stimulated lipase)	carboxyl ester lipase (bile salt-stimulated lipase)	135937365	135947248	11.1	9.716	7.908	9.575	5.76	5.207	7.175	6.047		3.528	1.58343	1.58343
ENSG00000112787	FBRSL1	FBRSL1	fibrosin-like 1	fibrosin-like 2	133066137	133161774	10.68	8.533	8.426	9.213	6.361	4.688	6.125	5.724		3.489	1.60954	1.60954
ENSG00000079432	CIC	CIC	capicua homolog (Drosophila)	capicua homolog (Drosophila)	42772689	42799948	10.264	8.02	6.781	8.355	4.035	4.568	6.114	4.906		3.449	1.70302	1.70302
ENSG00000049283	EPN3	EPN3	epsin 3	epsin 4	48609904	48621111	8.624	8.116	7.3	8.013	4.951	4.028	4.956	4.645		3.368	1.72508	1.72508
ENSG00000168056	LTBP3	LTBP3	latent transforming growth factor beta binding protein 3	latent transforming growth factor beta binding protein 4	65306276	65326401	10.825	8.306	8.213	9.114	6.225	5.113	5.942	5.76		3.354	1.58229	1.58229
ENSG00000105880	DLX5	DLX5	distal-less homeobox 5	distal-less homeobox 6	96649704	96654409	10.123	9.934	7.6	9.219	5.944	5.297	6.888	6.043		3.176	1.52557	1.52557
ENSG00000169894	MUC3A	MUC3A	mucin 3A, cell surface associated	mucin 3A, cell surface associated	100547187	100611118	10.297	8.88	7.219	8.799	5.097	5.453	6.451	5.667		3.132	1.55267	1.55267
ENSG00000169894	MUC3A	LOC100134216	uncharacterized LOC100134216	uncharacterized LOC100134217	100547187	100611118	10.297	8.88	7.219	8.799	5.097	5.453	6.451	5.667		3.132	1.55267	1.55267
ENSG00000108753	HNF1B	HNF1B	HNF1 homeobox B	HNF1 homeobox B	36046434	36105237	6.659	7.61	5.142	6.47	3.588	2.896	3.68	3.388		3.082	1.90968	1.90968
ENSG00000130749	ZC3H4	ZC3H4	zinc finger CCCH-type containing 4	zinc finger CCCH-type containing 5	47567449	47617009	7.754	7.363	6.248	7.122	4	3.767	4.365	4.044		3.078	1.76113	1.76113
ENSG00000212864	RNF208	RNF208	ring finger protein 208	ring finger protein 209	140114707	140116033	6.883	6.081	4.903	5.956	3.158	2.132	3.597	2.962		2.994	2.0108	2.0108
ENSG00000130479	MAP1S	MAP1S	microtubule-associated protein 1S	microtubule-associated protein 1S	17830291	17845322	8.92	7.934	6.835	7.896	5.308	4.14	5.398	4.949		2.947	1.59547	1.59547
ENSG00000204335	SP5	SP5	Sp5 transcription factor	Sp5 transcription factor	171571861	171574588	5.836	6.249	4.863	5.649	3.275	2.179	2.694	2.716		2.933	2.0799	2.0799
ENSG00000105204	DYRK1B	DYRK1B	dual-specificity tyrosine-(Y)-phosphorylation regulated kinase 1B	dual-specificity tyrosine-(Y)-phosphorylation regulated kinase 1B	40315993	40324841	7.27	5.971	5.808	6.349	3.689	2.885	3.786	3.453		2.896	1.83869	1.83869
ENSG00000167513	CDT1	CDT1	chromatin licensing and DNA replication factor 1	chromatin licensing and DNA replication factor 2	88869621	88875666	7.55	8.221	6.661	7.477	4.78	3.979	5.105	4.622		2.855	1.6177	1.6177
ENSG00000130881	LRP3	LRP3	low density lipoprotein receptor-related protein 3	low density lipoprotein receptor-related protein 4	33685599	33699765	8.984	8.412	6.991	8.129	5.701	4.338	5.814	5.284		2.845	1.53842	1.53842
ENSG00000124257	NEURL2	NEURL2	neuralized homolog 2 (Drosophila)	neuralized homolog 2 (Drosophila)	44517264	44519926	8.894	7.226	7.109	7.743	4.798	4.326	5.862	4.995		2.748	1.55015	1.55015
ENSG00000131398	KCNC3	KCNC3	potassium voltage-gated channel, Shaw-related subfamily, member 3	potassium voltage-gated channel, Shaw-related subfamily, member 4	50815194	50836772	6.892	5.188	5.188	5.756	2.858	2.722	3.666	3.082		2.674	1.86762	1.86762
ENSG00000079313	REXO1	REXO1	REX1, RNA exonuclease 1 homolog (S. cerevisiae)	REX1, RNA exonuclease 1 homolog (S. cerevisiae)	1815245	1848452	7.663	6.674	6.413	6.917	4.4	3.633	4.742	4.259		2.658	1.62409	1.62409
ENSG00000079313	REXO1	MIR1909	microRNA 1909	microRNA 1910	1815245	1848452	7.663	6.674	6.413	6.917	4.4	3.633	4.742	4.259		2.658	1.62409	1.62409
ENSG00000104936	DMPK	DMPK	dystrophia myotonica-protein kinase	dystrophia myotonica-protein kinase	46272978	46285815	7.941	6.499	7.596	7.345	5.129	4.028	4.934	4.697		2.648	1.56376	1.56376
ENSG00000126705	AHDC1	AHDC1	AT hook, DNA binding motif, containing 1	AT hook, DNA binding motif, containing 2	27860546	27930942	8.728	7.23	6.045	7.334	4.167	4.197	5.707	4.69		2.644	1.56375	1.56375
ENSG00000182492	BGN	BGN	biglycan	biglycan	152760397	152775012	8.358	7.217	6.025	7.2	4.487	4.153	5.264	4.635		2.565	1.5534	1.5534
ENSG00000014164	ZC3H3	ZC3H3	zinc finger CCCH-type containing 3	zinc finger CCCH-type containing 4	144519825	144623623	8.401	7.128	6.079	7.203	4.015	4.397	5.513	4.642		2.561	1.5517	1.5517
ENSG00000136944	LMX1B	LMX1B	LIM homeobox transcription factor 1, beta	LIM homeobox transcription factor 1, beta	129376722	129463311	7.495	7.046	5.714	6.752	3.862	3.909	5.039	4.27		2.482	1.58126	1.58126
ENSG00000130701	C20orf151	C20orf151	chromosome 20 open reading frame 151	chromosome 20 open reading frame 152	60985293	61002589	6.992	6.095	4.72	5.936	3.41	3.215	3.749	3.458		2.478	1.7166	1.7166
ENSG00000122386	ZNF205	ZNF205	zinc finger protein 205	zinc finger protein 206	3162561	3170518	5.93	6.616	5.886	6.144	4.207	3.084	3.768	3.686		2.458	1.66685	1.66685
ENSG00000165804	ZNF219	ZNF219	zinc finger protein 219	zinc finger protein 220	21558205	21572881	8.02	7.042	5.765	6.942	4.826	3.995	5.06	4.627		2.315	1.50032	1.50032
ENSG00000061938	TNK2	TNK2	tyrosine kinase, non-receptor, 2	tyrosine kinase, non-receptor, 3	195590235	195638816	7.526	5.751	5.686	6.321	3.916	3.602	4.627	4.048		2.273	1.56151	1.56151
ENSG00000099381	SETD1A	SETD1A	SET domain containing 1A	SET domain containing 1A	30968615	30996437	6.726	5.638	4.605	5.656	2.907	3.261	4.003	3.39		2.266	1.66844	1.66844
ENSG00000181444	ZNF467	ZNF467	zinc finger protein 467	zinc finger protein 468	149461271	149470568	6.179	4.507	4.861	5.182	3.264	2.467	3.104	2.945		2.237	1.75959	1.75959
ENSG00000261221	ZNF865	ZNF865	zinc finger protein 865	zinc finger protein 866	56116771	56128635	5.9	4.758	4.265	4.974	2.909	2.203	3.138	2.75		2.224	1.80873	1.80873
ENSG00000188566	NDOR1	NDOR1	NADPH dependent diflavin oxidoreductase 1	NADPH dependent diflavin oxidoreductase 2	140100119	140113813	6.567	5.583	5.515	5.888	3.479	3.216	4.322	3.673		2.215	1.60305	1.60305
ENSG00000180089	TMEM86B	TMEM86B	transmembrane protein 86B	transmembrane protein 86B	55738002	55740632	5.465	6.36	5.849	5.891	4.198	2.918	3.926	3.681		2.21	1.60038	1.60038
ENSG00000099904	ZDHHC8	ZDHHC8	zinc finger, DHHC-type containing 8	zinc finger, DHHC-type containing 9	20116979	20135530	6.883	5.386	4.879	5.716	3.079	3.348	4.166	3.531		2.185	1.6188	1.6188
ENSG00000179588	ZFPM1	ZFPM1	zinc finger protein, multitype 1	zinc finger protein, multitype 2	88519725	88601572	5.536	4.597	3.877	4.67	2.503	1.969	2.999	2.49		2.18	1.8755	1.8755
ENSG00000104899	AMH	AMH	anti-Mullerian hormone	anti-Mullerian hormone	2249113	2252072	4.621	3.609	4.302	4.178	2.222	1.859	1.943	2.008		2.17	2.08068	2.08068
ENSG00000104899	AMH	MIR4321	microRNA 4321	microRNA 4322	2249113	2252072	4.621	3.609	4.302	4.178	2.222	1.859	1.943	2.008		2.17	2.08068	2.08068
ENSG00000133250	ZNF414	ZNF414	zinc finger protein 414	zinc finger protein 415	8575463	8579048	4.287	4.292	3.477	4.019	2.477	1.391	1.733	1.867		2.152	2.15265	2.15265
ENSG00000126464	PRR12	PRR12	proline rich 12	proline rich 13	50094912	50129695	5.767	4.734	3.915	4.805	2.344	2.593	3.087	2.675		2.13	1.79626	1.79626
ENSG00000011451	WIZ	WIZ	widely interspaced zinc finger motifs	widely interspaced zinc finger motifs	15532319	15560762	6.293	5.533	4.397	5.408	2.986	3.075	4.001	3.354		2.054	1.6124	1.6124
ENSG00000070444	MNT	MNT	MAX binding protein	MAX binding protein	2287354	2304412	6.225	5.687	5.05	5.654	3.498	3.028	4.284	3.603		2.051	1.56925	1.56925
ENSG00000174791	RIN1	RIN1	Ras and Rab interactor 1	Ras and Rab interactor 2	66097713	66104311	6.246	4.93	5.039	5.405	3.658	2.963	3.454	3.358		2.047	1.60959	1.60959
ENSG00000196453	ZNF777	ZNF777	zinc finger protein 777	zinc finger protein 778	149128454	149158214	5.92	5.645	4.45	5.338	3.089	3.136	3.654	3.293		2.045	1.62101	1.62101
ENSG00000121068	TBX2	TBX2	T-box 2	T-box 3	59477257	59486827	4.882	4.022	4.529	4.478	2.955	1.948	2.685	2.529		1.949	1.77066	1.77066
ENSG00000138061	CYP1B1	CYP1B1	cytochrome P450, family 1, subfamily B, polypeptide 1	cytochrome P450, family 1, subfamily B, polypeptide 2	38294116	38337044	5.337	5.435	4.279	5.017	3.187	3.595	2.623	3.135		1.882	1.60032	1.60032
ENSG00000179943	FIZ1	FIZ1	FLT3-interacting zinc finger 1	FLT3-interacting zinc finger 2	56102738	56110893	5.949	4.873	4.571	5.131	3.791	2.777	3.433	3.334		1.797	1.53899	1.53899
ENSG00000235173	FAM203A	FAM203A	family with sequence similarity 203, member A	family with sequence similarity 203, member A	145192672	145195746	4.861	4.166	4.186	4.405	2.685	2.302	2.949	2.646		1.759	1.66478	1.66478
ENSG00000235173	FAM203A	FAM203B	family with sequence similarity 203, member B	family with sequence similarity 203, member B	145192672	145195746	4.861	4.166	4.186	4.405	2.685	2.302	2.949	2.646		1.759	1.66478	1.66478
ENSG00000196588	MKL1	MKL1	megakaryoblastic leukemia (translocation) 1	megakaryoblastic leukemia (translocation) 2	40806285	41032706	5.994	4.951	4.203	5.05	3.21	2.93	3.825	3.322		1.728	1.52017	1.52017
ENSG00000069011	PITX1	PITX1	paired-like homeodomain 1	paired-like homeodomain 2	134362615	134370503	4.398	4.535	3.674	4.203	2.809	2.216	2.426	2.483		1.72	1.69271	1.69271
ENSG00000250571	GLI4	GLI4	GLI family zinc finger 4	GLI family zinc finger 5	144349603	144359101	5.044	3.47	3.507	4.007	2.922	1.775	2.259	2.319		1.688	1.7279	1.7279
ENSG00000066735	KIF26A	KIF26A	kinesin family member 26A	kinesin family member 26A	104605060	104647231	4.625	4.482	3.336	4.148	2.518	2.139	2.742	2.466		1.682	1.68208	1.68208
ENSG00000063169	GLTSCR1	GLTSCR1	glioma tumor suppressor candidate region gene 1	glioma tumor suppressor candidate region gene 2	48111453	48206534	4.492	3.719	3.427	3.879	2.191	1.899	2.569	2.22		1.659	1.7473	1.7473
ENSG00000244165	P2RY11	P2RY11	purinergic receptor P2Y, G-protein coupled, 11	purinergic receptor P2Y, G-protein coupled, 12	10222214	10226048	3.87	3.073	3.228	3.39	1.927	1.459	1.824	1.737		1.653	1.95164	1.95164
ENSG00000119574	ZBTB45	ZBTB45	zinc finger and BTB domain containing 45	zinc finger and BTB domain containing 46	59024899	59030921	4.612	4.072	3.725	4.136	2.715	2.123	2.971	2.603		1.533	1.58894	1.58894
ENSG00000183248	AC010336.1	FLJ22184	putative uncharacterized protein FLJ22184	putative uncharacterized protein FLJ22185	7933605	7939326	3.134	2.296	1.78	2.404	0.941	0.804	1.325	1.024		1.38	2.34766	2.34766
ENSG00000132005	RFX1	RFX1	regulatory factor X, 1 (influences HLA class II expression)	regulatory factor X, 1 (influences HLA class II expression)	14072343	14117134	3.95	3.31	2.972	3.41	2.198	1.779	2.319	2.099		1.311	1.62458	1.62458
ENSG00000128011	LRFN1	LRFN1	leucine rich repeat and fibronectin type III domain containing 1	leucine rich repeat and fibronectin type III domain containing 2	39797208	39805976	3.596	3.382	3.081	3.353	2.133	1.712	2.303	2.049		1.304	1.63641	1.63641
ENSG00000115507	OTX1	OTX1	orthodenticle homeobox 1	orthodenticle homeobox 2	63277192	63284971	2.575	2.853	2.272	2.567	1.43	1.169	1.486	1.362		1.205	1.88473	1.88473
ENSG00000140691	ARMC5	ARMC5	armadillo repeat containing 5	armadillo repeat containing 6	31469401	31478487	3.003	2.696	2.582	2.76	1.768	1.195	1.753	1.572		1.188	1.75573	1.75573
ENSG00000260272	RP11-20I23.1				2546033	2570219	2.964	2.723	2.953	2.88	1.641	1.725	1.754	1.707		1.173	1.68717	1.68717
ENSG00000152804	HHEX	HHEX	hematopoietically expressed homeobox	hematopoietically expressed homeobox	94447945	94455403	3.028	3.825	2.718	3.19	2.151	2.359	1.756	2.088		1.102	1.52778	1.52778
ENSG00000125798	FOXA2	FOXA2	forkhead box A2	forkhead box A3	22561643	22566093	3.095	2.847	2.369	2.77	2.043	1.641	1.393	1.692		1.078	1.63712	1.63712
ENSG00000180340	FZD2	FZD2	frizzled family receptor 2	frizzled family receptor 3	42634925	42636907	2.068	2.285	1.966	2.106	1.142	0.906	1.286	1.112		0.994	1.89388	1.89388
ENSG00000197483	ZNF628	ZNF628	zinc finger protein 628	zinc finger protein 629	55987699	55995854	2.018	1.761	1.676	1.819	0.986	0.674	0.872	0.844		0.975	2.15521	2.15521
ENSG00000228594	C1orf233	C1orf233	chromosome 1 open reading frame 233	chromosome 1 open reading frame 234	1533392	1535476	2.248	2.356	1.615	2.073	1.264	0.881	1.172	1.106		0.967	1.87432	1.87432
ENSG00000168993	CPLX1	CPLX1	complexin 1	complexin 2	778745	819986	2.652	2.672	2.335	2.553	1.496	1.865	1.491	1.617		0.936	1.57885	1.57885
ENSG00000170684	ZNF296	ZNF296	zinc finger protein 296	zinc finger protein 297	45574759	45579688	2.249	2.324	1.766	2.113	1.283	1.083	1.169	1.178		0.935	1.79372	1.79372
ENSG00000101945	SUV39H1	SUV39H1	suppressor of variegation 3-9 homolog 1 (Drosophila)	suppressor of variegation 3-9 homolog 1 (Drosophila)	48553945	48567403	2.618	2.974	2.267	2.62	1.638	1.489	1.996	1.708		0.912	1.53396	1.53396
ENSG00000090447	TFAP4	TFAP4	transcription factor AP-4 (activating enhancer binding protein 4)	transcription factor AP-4 (activating enhancer binding protein 4)	4307187	4323076	2.062	2.154	1.665	1.96	1.216	0.998	1.1	1.104		0.856	1.77536	1.77536
ENSG00000167971	CASKIN1	CASKIN1	CASK interacting protein 1	CASK interacting protein 2	2227184	2246526	2.655	1.994	1.816	2.155	1.1	1.2	1.661	1.32		0.835	1.63258	1.63258
ENSG00000020256	ZFP64	ZFP64	zinc finger protein 64 homolog (mouse)	zinc finger protein 64 homolog (mouse)	50668202	50820847	2.382	2.118	1.691	2.064	1.174	1.117	1.454	1.248		0.816	1.65385	1.65385
ENSG00000232434	C9orf172	C9orf172	chromosome 9 open reading frame 172	chromosome 9 open reading frame 173	139738867	139741797	1.882	1.387	1.124	1.465	0.473	0.586	0.925	0.661		0.804	2.21634	2.21634
ENSG00000204839	C8orf73	C8orf73	chromosome 8 open reading frame 73	chromosome 8 open reading frame 74	144648357	144655141	2.067	1.308	1.67	1.682	1.034	0.648	0.951	0.878		0.804	1.91572	1.91572
ENSG00000126215	XRCC3	XRCC3	X-ray repair complementing defective repair in Chinese hamster cells 3	X-ray repair complementing defective repair in Chinese hamster cells 4	104163946	104181841	2.265	2.49	2.288	2.347	1.426	1.61	1.617	1.551		0.796	1.51322	1.51322
ENSG00000117148	ACTL8	ACTL8	actin-like 8	actin-like 9	18081808	18153558	1.286	1.684	1.619	1.529	0.845	0.622	0.808	0.758		0.771	2.01715	2.01715
ENSG00000186907	RTN4RL2	RTN4RL2	reticulon 4 receptor-like 2	reticulon 4 receptor-like 3	57228022	57245007	1.35	1.81	1.113	1.424	0.852	0.485	0.686	0.674		0.75	2.11276	2.11276
ENSG00000161914	ZNF653	ZNF653	zinc finger protein 653	zinc finger protein 654	11594245	11616738	2.27	2.215	1.758	2.081	1.405	1.249	1.344	1.333		0.748	1.56114	1.56114
ENSG00000124249	KCNK15	KCNK15	potassium channel, subfamily K, member 15	potassium channel, subfamily K, member 16	43374421	43379675	2.108	1.861	1.342	1.77	0.876	0.907	1.302	1.028		0.742	1.72179	1.72179
ENSG00000204103	MAFB	MAFB	v-maf musculoaponeurotic fibrosarcoma oncogene homolog B (avian)	v-maf musculoaponeurotic fibrosarcoma oncogene homolog B (avian)	39314488	39317880	1.756	1.822	1.368	1.649	1.008	0.859	0.886	0.918		0.731	1.7963	1.7963
ENSG00000078900	TP73	TP73	tumor protein p73	tumor protein p74	3569084	3652765	2.162	2.15	1.92	2.077	1.282	1.358	1.46	1.367		0.71	1.51939	1.51939
ENSG00000115257	PCSK4	PCSK4	proprotein convertase subtilisin/kexin type 4	proprotein convertase subtilisin/kexin type 5	1481427	1490407	2.123	1.58	2.014	1.906	1.25	1.189	1.158	1.199		0.707	1.58966	1.58966
ENSG00000139574	NPFF	NPFF	neuropeptide FF-amide peptide precursor	neuropeptide FF-amide peptide precursor	53900472	53902004	1.237	1.216	1.437	1.297	0.625	0.742	0.499	0.622		0.675	2.08521	2.08521
ENSG00000073150	PANX2	PANX2	pannexin 2	pannexin 3	50609160	50618723	1.983	1.884	1.485	1.784	1.312	0.888	1.134	1.111		0.673	1.60576	1.60576
ENSG00000167394	ZNF668	ZNF668	zinc finger protein 668	zinc finger protein 669	31072164	31085641	2.134	1.668	1.531	1.778	1.41	0.974	1.037	1.14		0.638	1.55965	1.55965
ENSG00000152475	ZNF837	ZNF837	zinc finger protein 837	zinc finger protein 838	58878993	58892389	1.804	1.565	1.484	1.617	1.23	0.806	0.939	0.992		0.625	1.63004	1.63004
ENSG00000233822	HIST1H2BN	HIST1H2BN	histone cluster 1, H2bn	histone cluster 1, H2bn	27806323	27819974	1.883	1.746	1.979	1.869	1.23	1.327	1.178	1.245		0.624	1.5012	1.5012
ENSG00000004777	ARHGAP33	ARHGAP33	Rho GTPase activating protein 33	Rho GTPase activating protein 34	36266417	36279724	2.091	1.622	1.662	1.792	0.995	1.168	1.404	1.189		0.603	1.50715	1.50715
ENSG00000164077	MON1A	MON1A	MON1 homolog A (yeast)	MON1 homolog A (yeast)	49946302	49967606	1.312	1.84	1.61	1.587	1.023	0.852	1.103	0.993		0.594	1.59819	1.59819
ENSG00000105270	CLIP3	CLIP3	CAP-GLY domain containing linker protein 3	CAP-GLY domain containing linker protein 4	36505563	36523775	1.706	1.492	1.577	1.591	0.911	1.037	1.179	1.042		0.549	1.52687	1.52687
ENSG00000154146	NRGN	NRGN	neurogranin (protein kinase C substrate, RC3)	neurogranin (protein kinase C substrate, RC3)	124609829	124617869	1.488	1.861	1.31	1.553	1.155	0.778	1.086	1.006		0.547	1.54374	1.54374
ENSG00000159409	CELF3	CELF3	CUGBP, Elav-like family member 3	CUGBP, Elav-like family member 4	151674880	151689290	1.594	1.461	1.179	1.411	0.826	1.02	0.926	0.924		0.487	1.52706	1.52706
ENSG00000212123	PRR22	PRR22	proline rich 22	proline rich 23	5782971	5784776	0.842	0.821	0.942	0.868	0.399	0.287	0.463	0.383		0.485	2.26632	2.26632
ENSG00000243279	PRAF2	PRAF2	PRA1 domain family, member 2	PRA1 domain family, member 3	48928820	48931733	1.154	1.099	0.981	1.078	0.533	0.529	0.728	0.597		0.481	1.8057	1.8057
ENSG00000123810	B9D2	B9D2	B9 protein domain 2	B9 protein domain 3	41860322	41870078	0.71	0.698	0.928	0.779	0.448	0.271	0.208	0.309		0.47	2.52104	2.52104
ENSG00000171747	LGALS4	LGALS4	lectin, galactoside-binding, soluble, 4	lectin, galactoside-binding, soluble, 5	39292312	39303740	1.375	1.292	0.943	1.203	0.904	0.718	0.588	0.737		0.466	1.63229	1.63229
ENSG00000175283	DOLK	DOLK	dolichol kinase	dolichol kinase	131707809	131709898	0.864	0.709	0.593	0.722	0.398	0.229	0.18	0.269		0.453	2.68401	2.68401
ENSG00000181085	MAPK15	MAPK15	mitogen-activated protein kinase 15	mitogen-activated protein kinase 16	144798429	144804628	0.995	0.637	0.791	0.808	0.314	0.252	0.508	0.358		0.45	2.25698	2.25698
ENSG00000198720	ANKRD13B	ANKRD13B	ankyrin repeat domain 13B	ankyrin repeat domain 13B	27916787	27941779	1.549	1.186	1.158	1.298	0.849	0.72	0.994	0.854		0.444	1.51991	1.51991
ENSG00000078399	HOXA9	HOXA9	homeobox A9	homeobox A10	27202054	27210117	0.782	1.131	0.809	0.907	0.449	0.601	0.339	0.463		0.444	1.95896	1.95896
ENSG00000078399	HOXA9	MIR196B	microRNA 196b	microRNA 196b	27202054	27210117	0.782	1.131	0.809	0.907	0.449	0.601	0.339	0.463		0.444	1.95896	1.95896
ENSG00000185499	MUC1	MUC1	mucin 1, cell surface associated	mucin 1, cell surface associated	155158300	155162707	1.003	0.634	0.91	0.849	0.356	0.393	0.517	0.422		0.427	2.01185	2.01185
ENSG00000099822	HCN2	HCN2	hyperpolarization activated cyclic nucleotide-gated potassium channel 2	hyperpolarization activated cyclic nucleotide-gated potassium channel 3	589893	617157	0.932	0.845	0.801	0.859	0.353	0.398	0.568	0.44		0.419	1.95227	1.95227
ENSG00000196338	NLGN3	NLGN3	neuroligin 3	neuroligin 4	70364681	70391051	0.76	0.871	0.614	0.748	0.371	0.311	0.391	0.358		0.39	2.08939	2.08939
ENSG00000204305	AGER	AGER	advanced glycosylation end product-specific receptor	advanced glycosylation end product-specific receptor	32148745	32152101	0.958	0.786	1.127	0.957	0.735	0.529	0.47	0.578		0.379	1.65571	1.65571
ENSG00000213658	LAT	LAT	linker for activation of T cells	linker for activation of T cells	28996147	29002104	0.855	0.877	1.016	0.916	0.564	0.53	0.542	0.545		0.371	1.68073	1.68073
ENSG00000179168	GGN	GGN	gametogenetin	gametogenetin	38874995	38878668	0.953	1.063	0.857	0.958	0.559	0.501	0.724	0.595		0.363	1.61008	1.61008
ENSG00000176945	MUC20	MUC20	mucin 20, cell surface associated	mucin 20, cell surface associated	195343316	195467994	1.075	0.918	0.78	0.925	0.548	0.535	0.621	0.568		0.357	1.62852	1.62852
ENSG00000146094	DOK3	DOK3	docking protein 3	docking protein 4	176928908	176938275	0.665	0.686	0.492	0.614	0.25	0.277	0.262	0.263		0.351	2.3346	2.3346
ENSG00000206432	TMEM200C	TMEM200C	transmembrane protein 200C	transmembrane protein 200C	5889419	5895954	0.742	0.734	0.474	0.65	0.295	0.231	0.4	0.309		0.341	2.10356	2.10356
ENSG00000203684	C1orf148	C1orf148	chromosome 1 open reading frame 148	chromosome 1 open reading frame 149	228351787	228353213	0.657	0.475	0.397	0.51	0.207	0.179	0.12	0.169		0.341	3.01775	3.01775
ENSG00000172247	C1QTNF4	C1QTNF4	C1q and tumor necrosis factor related protein 4	C1q and tumor necrosis factor related protein 5	47611216	47616211	0.734	0.484	0.618	0.612	0.361	0.192	0.29	0.281		0.331	2.17794	2.17794
ENSG00000130054	FAM155B	FAM155B	family with sequence similarity 155, member B	family with sequence similarity 155, member B	68725084	68752351	1.119	0.834	0.839	0.931	0.565	0.527	0.743	0.611		0.32	1.52373	1.52373
ENSG00000065989	PDE4A	PDE4A	phosphodiesterase 4A, cAMP-specific	phosphodiesterase 4A, cAMP-specific	10527619	10580305	0.76	0.696	0.607	0.687	0.32	0.393	0.45	0.388		0.299	1.77062	1.77062
ENSG00000188368	PRR19	PRR19	proline rich 19	proline rich 20	42806284	42814973	0.585	0.508	0.698	0.597	0.277	0.291	0.333	0.3		0.297	1.99	1.99
ENSG00000163673	DCLK3	DCLK3	doublecortin-like kinase 3	doublecortin-like kinase 4	36753913	36781352	0.566	0.626	0.464	0.552	0.398	0.217	0.226	0.28		0.272	1.97143	1.97143
ENSG00000185818	NAT8L	NAT8L	N-acetyltransferase 8-like (GCN5-related, putative)	N-acetyltransferase 8-like (GCN5-related, putative)	2061239	2070816	0.765	0.721	0.628	0.705	0.504	0.354	0.462	0.44		0.265	1.60227	1.60227
ENSG00000116035	VAX2	VAX2	ventral anterior homeobox 2	ventral anterior homeobox 3	71127720	71160576	0.596	0.701	0.525	0.608	0.363	0.278	0.398	0.346		0.262	1.75723	1.75723
ENSG00000105085	MED26	MED26	mediator complex subunit 26	mediator complex subunit 27	16685718	16739015	0.537	0.465	0.278	0.427	0.073	0.188	0.236	0.166		0.261	2.57229	2.57229
ENSG00000105538	RASIP1	RASIP1	Ras interacting protein 1	Ras interacting protein 2	49223843	49243970	0.592	0.552	0.687	0.61	0.364	0.339	0.374	0.359		0.251	1.69916	1.69916
ENSG00000119714	GPR68	GPR68	G protein-coupled receptor 68	G protein-coupled receptor 69	91698876	91720269	0.604	0.607	0.646	0.619	0.406	0.325	0.402	0.378		0.241	1.63757	1.63757
ENSG00000105374	NKG7	NKG7	natural killer cell group 7 sequence	natural killer cell group 7 sequence	51874874	51875960	0.236	0.41	0.215	0.287	0.112	0	0.033	0.048		0.239	5.97917	5.97917
ENSG00000127578	WFIKKN1	WFIKKN1	WAP, follistatin/kazal, immunoglobulin, kunitz and netrin domain containing 1	WAP, follistatin/kazal, immunoglobulin, kunitz and netrin domain containing 2	679239	684116	0.313	0.48	0.384	0.393	0.16	0.098	0.225	0.161		0.232	2.44099	2.44099
ENSG00000205085	FAM71F2	FAM71F2	family with sequence similarity 71, member F2	family with sequence similarity 71, member F3	128312342	128326929	0.478	0.473	0.281	0.411	0.194	0.112	0.238	0.181		0.23	2.27072	2.27072
ENSG00000185669	SNAI3	SNAI3	snail homolog 3 (Drosophila)	snail homolog 3 (Drosophila)	88744090	88752901	0.592	0.44	0.593	0.542	0.374	0.23	0.341	0.315		0.227	1.72063	1.72063
ENSG00000172738	TMEM217	TMEM217	transmembrane protein 217	transmembrane protein 218	37179956	37225931	0.434	0.457	0.405	0.432	0.206	0.203	0.273	0.227		0.205	1.90308	1.90308
ENSG00000109063	MYH3	MYH3	myosin, heavy chain 3, skeletal muscle, embryonic	myosin, heavy chain 3, skeletal muscle, embryonic	10531843	10560626	0.529	0.589	0.567	0.561	0.389	0.284	0.404	0.359		0.202	1.56267	1.56267
ENSG00000181562	EDDM3A	EDDM3A	epididymal protein 3A	epididymal protein 3A	21214051	21216539	0.474	0.502	0.382	0.453	0.2	0.258	0.319	0.259		0.194	1.74903	1.74903
ENSG00000213694	S1PR3	S1PR3	sphingosine-1-phosphate receptor 3	sphingosine-1-phosphate receptor 4	91606362	91619925	0.586	0.503	0.453	0.514	0.259	0.36	0.362	0.327		0.187	1.57187	1.57187
ENSG00000170577	SIX2	SIX2	SIX homeobox 2	SIX homeobox 3	45232300	45236569	0.465	0.326	0.337	0.376	0.231	0.127	0.244	0.2		0.176	1.88	1.88
ENSG00000173404	INSM1	INSM1	insulinoma-associated 1	insulinoma-associated 2	20348765	20351590	0.311	0.45	0.364	0.375	0.229	0.184	0.19	0.201		0.174	1.86567	1.86567
ENSG00000187801	ZNF643	ZNF643	zinc finger protein 643	zinc finger protein 644	40915774	40929390	0.368	0.497	0.446	0.437	0.194	0.301	0.315	0.27		0.167	1.61852	1.61852
ENSG00000125551	PLGLB2	PLGLB2	plasminogen-like B2	plasminogen-like B3	88045917	88058312	0.445	0.482	0.403	0.443	0.281	0.242	0.306	0.276		0.167	1.60507	1.60507
ENSG00000125551	PLGLB2	PLGLB1	plasminogen-like B1	plasminogen-like B2	88045917	88058312	0.445	0.482	0.403	0.443	0.281	0.242	0.306	0.276		0.167	1.60507	1.60507
ENSG00000187726	DNAJB13	DNAJB13	DnaJ (Hsp40) homolog, subfamily B, member 13	DnaJ (Hsp40) homolog, subfamily B, member 14	73661364	73681411	0.3	0.325	0.272	0.299	0.113	0.135	0.165	0.138		0.161	2.16667	2.16667
ENSG00000221953	C1orf229	C1orf229	chromosome 1 open reading frame 229	chromosome 1 open reading frame 230	247273462	247275719	0.411	0.281	0.33	0.341	0.123	0.194	0.226	0.181		0.16	1.88398	1.88398
ENSG00000254413	CHKB-CPT1B				51007298	51021394	0.312	0.286	0.227	0.275	0.099	0.142	0.124	0.121		0.154	2.27273	2.27273
ENSG00000100604	CHGA	CHGA	chromogranin A (parathyroid secretory protein 1)	chromogranin A (parathyroid secretory protein 1)	93389425	93401638	0.379	0.308	0.258	0.315	0.224	0.135	0.156	0.172		0.143	1.8314	1.8314
ENSG00000169418	NPR1	NPR1	natriuretic peptide receptor A/guanylate cyclase A (atrionatriuretic peptide receptor A)	natriuretic peptide receptor A/guanylate cyclase A (atrionatriuretic peptide receptor A)	153651113	153666468	0.4	0.299	0.307	0.335	0.2	0.182	0.196	0.193		0.142	1.73575	1.73575
ENSG00000170323	FABP4	FABP4	fatty acid binding protein 4, adipocyte	fatty acid binding protein 4, adipocyte	82390654	82395498	0.363	0.405	0.301	0.356	0.197	0.255	0.2	0.217		0.139	1.64055	1.64055
ENSG00000138080	EMILIN1	EMILIN1	elastin microfibril interfacer 1	elastin microfibril interfacer 2	27301435	27309271	0.259	0.279	0.359	0.299	0.152	0.131	0.204	0.162		0.137	1.84568	1.84568
ENSG00000177732	SOX12	SOX12	SRY (sex determining region Y)-box 12	SRY (sex determining region Y)-box 13	306207	310865	0.272	0.236	0.198	0.236	0.079	0.137	0.086	0.101		0.135	2.33663	2.33663
ENSG00000124743	KLHL31	KLHL31	kelch-like 31 (Drosophila)	kelch-like 31 (Drosophila)	53512699	53530506	0.357	0.302	0.407	0.356	0.233	0.222	0.206	0.221		0.135	1.61086	1.61086
ENSG00000111644	ACRBP	ACRBP	acrosin binding protein	acrosin binding protein	6747241	6756626	0.388	0.315	0.387	0.363	0.184	0.238	0.267	0.229		0.134	1.58515	1.58515
ENSG00000257950	RP11-48B14.2				3566357	3599488	0.331	0.33	0.366	0.342	0.188	0.216	0.246	0.217		0.125	1.57604	1.57604
ENSG00000166546	BEAN1	BEAN1	brain expressed, associated with NEDD4, 1	brain expressed, associated with NEDD4, 2	66461200	66527432	0.289	0.285	0.209	0.261	0.19	0.105	0.159	0.151		0.11	1.72848	1.72848
ENSG00000179954	SSC5D	SSC5D	scavenger receptor cysteine rich domain containing (5 domains)	scavenger receptor cysteine rich domain containing (5 domains)	55999870	56030466	0.189	0.172	0.18	0.181	0.075	0.033	0.109	0.072		0.109	2.51389	2.51389
ENSG00000008438	PGLYRP1	PGLYRP1	peptidoglycan recognition protein 1	peptidoglycan recognition protein 2	46522415	46526556	0.103	0.134	0.112	0.116	0	0	0.028	0.00943		0.10657	12.3012	12.3012
ENSG00000241935	HOGA1	HOGA1	4-hydroxy-2-oxoglutarate aldolase 1	4-hydroxy-2-oxoglutarate aldolase 2	99344080	99372559	0.242	0.193	0.229	0.221	0.141	0.137	0.082	0.12		0.101	1.84167	1.84167

## Sheet: HMO vs LAC LAC up
	ID	Associated.Gene.Name	WikiGene.Name	WikiGene.Description	WikiGene.Description	Chromosome.region.start	Chromosome.region.end	B.HMO...Breve.HMO3...Expression.values	B.HMO...Breve.HMO2...Expression.values	B.HMO...Breve.HMO1...Expression.values	B.HMO...Means	B.LAC...Breve.LAC2...Expression.values	B.LAC...Breve.LAC1...Expression.values	B.LAC...Breve.LAC3...Expression.values	B.LAC...Means		mean diff	Fold change	Fold change
16042	ENSG00000198918	RPL39	RPL39	ribosomal protein L39	ribosomal protein L40	118920467	118925606	1168.13	1270.29	1630.61	1356.34	2544.98	1983.87	1860.79	2129.88		773.538	1.57031	1.57031
10531	ENSG00000163682	RPL9	RPL9	ribosomal protein L9	ribosomal protein L10	39455744	39460568	433.391	498.799	645.038	525.743	1011.53	735.603	772.848	839.994		314.251	1.59773	1.59773
16646	ENSG00000213741	RPS29	RPS29	ribosomal protein S29	ribosomal protein S30	50043390	50065408	189.681	197.608	258.437	215.242	567.359	408.002	508.27	494.544		279.302	2.29762	2.29762
3554	ENSG00000109475	RPL34	RPL34	ribosomal protein L34	ribosomal protein L35	109541722	109551568	233.754	250.46	346.934	277.049	618.566	457.275	442.588	506.143		229.094	1.82691	1.82691
13896	ENSG00000182899	RPL35A	RPL35A	ribosomal protein L35a	ribosomal protein L35a	197676858	197683481	186.724	210.49	246.198	214.471	369.974	280.3	321.007	323.761		109.29	1.50958	1.50958
4209	ENSG00000115009	CCL20	CCL20	chemokine (C-C motif) ligand 20	chemokine (C-C motif) ligand 21	228678558	228682272	4.098	5.281	6.458	5.279	110.819	113.856	87.67	104.115		98.836	19.7225	19.7225
5249	ENSG00000124145	SDC4	SDC4	syndecan 4	syndecan 5	43953928	43977064	147.837	153.909	154.128	151.958	266.137	234.888	240.029	247.018		95.06	1.62557	1.62557
10552	ENSG00000163739	CXCL1	CXCL1	chemokine (C-X-C motif) ligand 1 (melanoma growth stimulating activity, alpha)	chemokine (C-X-C motif) ligand 1 (melanoma growth stimulating activity, alpha)	74735110	74736959	6.409	8.685	7.785	7.627	94.282	92.309	75.243	87.278		79.651	11.4433	11.4433
3540	ENSG00000109321	AREG	AREG	amphiregulin	amphiregulin	75310851	75320726	79.694	110.477	100.422	96.864	184.23	153.574	141.642	159.815		62.951	1.64989	1.64989
3541	ENSG00000109321	AREG	AREGB	amphiregulin B	amphiregulin B	75310851	75320726	79.694	110.477	100.422	96.864	184.23	153.574	141.642	159.815		62.951	1.64989	1.64989
5942	ENSG00000130066	SAT1	SAT1	spermidine/spermine N1-acetyltransferase 1	spermidine/spermine N1-acetyltransferase 2	23801290	23804343	51.725	53.443	56.534	53.901	111.37	93.584	91.021	98.658		44.757	1.83036	1.83036
5239	ENSG00000124102	PI3	PI3	peptidase inhibitor 3, skin-derived	peptidase inhibitor 3, skin-derived	43803517	43805185	77.763	62.823	64.179	68.255	107.453	97.399	115.503	106.785		38.53	1.5645	1.5645
4535	ENSG00000117289	TXNIP	TXNIP	thioredoxin interacting protein	thioredoxin interacting protein	145438469	145442635	48.414	47.656	45.073	47.048	77.048	84.25	81.039	80.779		33.731	1.71695	1.71695
10451	ENSG00000163435	ELF3	ELF3	E74-like factor 3 (ets domain transcription factor, epithelial-specific )	E74-like factor 3 (ets domain transcription factor, epithelial-specific )	201977073	201986316	40.598	36.351	36.596	37.848	69.97	65.384	75.8	70.385		32.537	1.85968	1.85968
830	ENSG00000062716	VMP1	VMP1	vacuole membrane protein 1	vacuole membrane protein 2	57784863	57917950	55.725	64.046	55.814	58.529	93.278	91.333	79.936	88.182		29.653	1.50664	1.50664
831	ENSG00000062716	VMP1	MIR21	microRNA 21	microRNA 22	57784863	57917950	55.725	64.046	55.814	58.529	93.278	91.333	79.936	88.182		29.653	1.50664	1.50664
10297	ENSG00000162772	ATF3	ATF3	activating transcription factor 3	activating transcription factor 4	212738676	212794119	21.545	19.705	21.745	20.998	53.851	45.882	52.142	50.625		29.627	2.41094	2.41094
10547	ENSG00000163734	CXCL3	CXCL3	chemokine (C-X-C motif) ligand 3	chemokine (C-X-C motif) ligand 4	74902306	74904524	4.178	4.845	4.252	4.425	32.3	31.894	28.1	30.765		26.34	6.95254	6.95254
2328	ENSG00000100906	NFKBIA	NFKBIA	nuclear factor of kappa light polypeptide gene enhancer in B-cells inhibitor, alpha	nuclear factor of kappa light polypeptide gene enhancer in B-cells inhibitor, alpha	35870717	35873955	27.316	25.319	23.705	25.447	53.486	48.254	50.622	50.788		25.341	1.99583	1.99583
1486	ENSG00000081041	CXCL2	CXCL2	chemokine (C-X-C motif) ligand 2	chemokine (C-X-C motif) ligand 3	74962793	74965010	3.858	5.505	5.871	5.078	32.918	30.249	27.787	30.318		25.24	5.97046	5.97046
9815	ENSG00000159200	RCAN1	RCAN1	regulator of calcineurin 1	regulator of calcineurin 2	35885440	35987441	9.344	10.61	10.154	10.036	31.395	35.341	29.59	32.109		22.073	3.19938	3.19938
10621	ENSG00000163993	S100P	S100P	S100 calcium binding protein P	S100 calcium binding protein P	6694796	6698897	20.919	18.442	26.376	21.912	57.007	33.111	40.393	43.504		21.592	1.9854	1.9854
976	ENSG00000067082	KLF6	KLF6	Kruppel-like factor 6	Kruppel-like factor 7	3818188	3827473	21.03	20.691	20.541	20.754	41.159	42.793	40.812	41.588		20.834	2.00385	2.00385
4412	ENSG00000116285	ERRFI1	ERRFI1	ERBB receptor feedback inhibitor 1	ERBB receptor feedback inhibitor 2	8064464	8086368	34.825	35.471	32.228	34.175	58.27	53.751	52.085	54.702		20.527	1.60064	1.60064
4361	ENSG00000115963	RND3	RND3	Rho family GTPase 3	Rho family GTPase 4	151324709	151395525	29.247	33.156	32.073	31.492	56.223	54.874	44.448	51.848		20.356	1.64639	1.64639
7912	ENSG00000142871	CYR61	CYR61	cysteine-rich, angiogenic inducer, 61	cysteine-rich, angiogenic inducer, 62	86046444	86049645	15.266	14.146	15.227	14.88	41.349	29.387	32.374	34.37		19.49	2.30981	2.30981
7413	ENSG00000139146	FAM60A	FAM60A	family with sequence similarity 60, member A	family with sequence similarity 60, member A	31433518	31479992	33.564	42.026	36.009	37.199	55.017	62.419	50.628	56.021		18.822	1.50598	1.50598
16395	ENSG00000205246	RPSAP58				23945807	24010937	22.319	29.525	26.32	26.055	52.426	38.598	41.251	44.092		18.037	1.69227	1.69227
9305	ENSG00000154640	BTG3	BTG3	BTG family, member 3	BTG family, member 4	18965971	18985265	31.195	34.354	33.816	33.122	58.511	50.724	44.07	51.102		17.98	1.54284	1.54284
11834	ENSG00000169242	EFNA1	EFNA1	ephrin-A1	ephrin-A2	155099936	155107333	35.262	29.99	29.806	31.686	50.796	44.038	52.197	49.01		17.324	1.54674	1.54674
4652	ENSG00000118503	TNFAIP3	TNFAIP3	tumor necrosis factor, alpha-induced protein 3	tumor necrosis factor, alpha-induced protein 4	138188351	138204449	8.35	7.799	6.978	7.709	20.689	26.016	26.741	24.482		16.773	3.17577	3.17577
6592	ENSG00000134531	EMP1	EMP1	epithelial membrane protein 1	epithelial membrane protein 2	13349650	13369708	23.225	23.488	22.018	22.91	34.374	39.205	38.697	37.425		14.515	1.63357	1.63357
16651	ENSG00000213782	DDX47	DDX47	DEAD (Asp-Glu-Ala-Asp) box polypeptide 47	DEAD (Asp-Glu-Ala-Asp) box polypeptide 48	12966250	12982915	20.725	22.216	22.141	21.694	39.226	36.111	31.576	35.638		13.944	1.64276	1.64276
12036	ENSG00000170345	FOS	FOS	FBJ murine osteosarcoma viral oncogene homolog	FBJ murine osteosarcoma viral oncogene homolog	75745477	75748933	30.444	25.036	23.049	26.177	43.308	36.301	40.085	39.898		13.721	1.52416	1.52416
8233	ENSG00000144802	NFKBIZ	NFKBIZ	nuclear factor of kappa light polypeptide gene enhancer in B-cells inhibitor, zeta	nuclear factor of kappa light polypeptide gene enhancer in B-cells inhibitor, zeta	101546835	101579866	12.238	12.545	11.701	12.161	23.131	28.547	24.479	25.386		13.225	2.08749	2.08749
4090	ENSG00000113811	RP11-884K10.5	SELK	selenoprotein K	selenoprotein K	53918437	53926015	15.458	19.319	21.657	18.811	38.25	29.575	27.871	31.899		13.088	1.69576	1.69576
9849	ENSG00000159388	BTG2	BTG2	BTG family, member 2	BTG family, member 3	203274619	203278730	12.184	12.856	12.082	12.374	24.601	23.106	27.153	24.954		12.58	2.01665	2.01665
13207	ENSG00000177606	JUN	JUN	jun proto-oncogene	jun proto-oncogene	59246465	59249785	18.627	15.99	16.187	16.935	31.06	26.189	30.862	29.37		12.435	1.73428	1.73428
4836	ENSG00000120129	DUSP1	DUSP1	dual specificity phosphatase 1	dual specificity phosphatase 2	172195093	172198198	11.39	7.991	10.338	9.906	24.136	19.908	21.279	21.774		11.868	2.19806	2.19806
422	ENSG00000023445	BIRC3	BIRC3	baculoviral IAP repeat containing 3	baculoviral IAP repeat containing 4	102188215	102210134	2.11	2.666	1.972	2.249	11.947	17.784	11.149	13.627		11.378	6.05914	6.05914
8690	ENSG00000148677	ANKRD1	ANKRD1	ankyrin repeat domain 1 (cardiac muscle)	ankyrin repeat domain 1 (cardiac muscle)	92671853	92681033	12.36	14.272	15.023	13.885	29.414	21.52	23.826	24.92		11.035	1.79474	1.79474
7270	ENSG00000138166	DUSP5	DUSP5	dual specificity phosphatase 5	dual specificity phosphatase 6	112257596	112271302	18.541	18.731	14.801	17.357	30.052	27.099	27.671	28.274		10.917	1.62897	1.62897
14315	ENSG00000185022	MAFF	MAFF	v-maf musculoaponeurotic fibrosarcoma oncogene homolog F (avian)	v-maf musculoaponeurotic fibrosarcoma oncogene homolog F (avian)	38597889	38612518	7.495	7.767	8.309	7.857	20.314	14.842	18.328	17.828		9.971	2.26906	2.26906
8329	ENSG00000145632	PLK2	PLK2	polo-like kinase 2	polo-like kinase 3	57749809	57756087	17.88	16.309	17.084	17.091	29.115	25.472	26.271	26.953		9.862	1.57703	1.57703
11951	ENSG00000169906	S100G	S100G	S100 calcium binding protein G	S100 calcium binding protein G	16668281	16672793	7.511	8.842	13.006	9.786	24.997	17.018	15.993	19.336		9.55	1.97588	1.97588
3874	ENSG00000112096	SOD2	SOD2	superoxide dismutase 2, mitochondrial	superoxide dismutase 2, mitochondrial	160100096	160183561	9.779	11.564	10.745	10.696	20.315	21.78	17.22	19.771		9.075	1.84845	1.84845
3875	ENSG00000112096	SOD2	LOC100129518	uncharacterized LOC100129518	uncharacterized LOC100129519	160100096	160183561	9.779	11.564	10.745	10.696	20.315	21.78	17.22	19.771		9.075	1.84845	1.84845
12889	ENSG00000175197	DDIT3	DDIT3	DNA-damage-inducible transcript 3	DNA-damage-inducible transcript 4	57910371	57914300	8.041	8.807	11.582	9.476	20.527	14.299	19.58	18.135		8.659	1.91378	1.91378
1823	ENSG00000090339	ICAM1	ICAM1	intercellular adhesion molecule 1	intercellular adhesion molecule 2	10381517	10397291	5.731	6.092	5.229	5.684	12.819	14.006	15.477	14.101		8.417	2.48082	2.48082
5388	ENSG00000124785	NRN1	NRN1	neuritin 1	neuritin 2	5998232	6007200	10.823	10.561	12.35	11.245	20.811	17.622	20.238	19.557		8.312	1.73917	1.73917
5170	ENSG00000123358	NR4A1	NR4A1	nuclear receptor subfamily 4, group A, member 1	nuclear receptor subfamily 4, group A, member 2	52416616	52453291	10.184	8.257	7.701	8.714	18.197	13.384	18.43	16.67		7.956	1.91301	1.91301
17011	ENSG00000226976	COX6A1P2				37012607	37013177	3.762	3.782	1.924	3.156	13.36	8.808	11.004	11.057		7.901	3.50349	3.50349
7446	ENSG00000139318	DUSP6	DUSP6	dual specificity phosphatase 6	dual specificity phosphatase 7	89741050	89747048	11.12	11.9	9.573	10.864	18.432	19.182	18.674	18.763		7.899	1.72708	1.72708
11952	ENSG00000169908	TM4SF1	TM4SF1	transmembrane 4 L six family member 1	transmembrane 4 L six family member 2	149086809	149095652	11.807	14.997	14.047	13.617	25.575	19.957	18.287	21.273		7.656	1.56224	1.56224
5284	ENSG00000124253	PCK1	PCK1	phosphoenolpyruvate carboxykinase 1 (soluble)	phosphoenolpyruvate carboxykinase 1 (soluble)	56136136	56141513	4.629	4.183	4.995	4.602	10.034	12.115	12.671	11.607		7.005	2.52216	2.52216
3297	ENSG00000107372	ZFAND5	ZFAND5	zinc finger, AN1-type domain 5	zinc finger, AN1-type domain 6	74966341	74980163	10.841	11.105	10.869	10.938	19.702	18.652	14.569	17.641		6.703	1.61282	1.61282
1495	ENSG00000081181	ARG2	ARG2	arginase, type II	arginase, type II	68086515	68118437	9.144	10.457	9.635	9.745	16.482	15.048	16.321	15.95		6.205	1.63674	1.63674
951	ENSG00000066379	ZNRD1	ZNRD1	zinc ribbon domain containing 1	zinc ribbon domain containing 2	30026676	30032686	12.15	11.518	11.73	11.799	19.746	15.476	18.46	17.894		6.095	1.51657	1.51657
15080	ENSG00000189325	C6orf222	C6orf222	chromosome 6 open reading frame 222	chromosome 6 open reading frame 223	36283534	36304662	1.503	2.063	1.764	1.777	6.905	8.12	8.546	7.857		6.08	4.4215	4.4215
15584	ENSG00000197632	SERPINB2	SERPINB2	serpin peptidase inhibitor, clade B (ovalbumin), member 2	serpin peptidase inhibitor, clade B (ovalbumin), member 3	61538926	61571124	4.856	3.308	4.727	4.297	10.995	9.233	9.435	9.888		5.591	2.30114	2.30114
7600	ENSG00000140450	ARRDC4	ARRDC4	arrestin domain containing 4	arrestin domain containing 5	98462784	98517068	6.557	7.383	6.471	6.804	11.677	13.831	10.615	12.041		5.237	1.76969	1.76969
507	ENSG00000034677	RNF19A	RNF19A	ring finger protein 19A, E3 ubiquitin protein ligase	ring finger protein 19A, E3 ubiquitin protein ligase	101269288	101348446	8.333	8.206	6.703	7.747	11.328	15.3	12.304	12.977		5.23	1.6751	1.6751
10488	ENSG00000163545	NUAK2	NUAK2	NUAK family, SNF1-like kinase, 2	NUAK family, SNF1-like kinase, 3	205271187	205290883	6.438	5.858	6.463	6.253	10.836	9.882	12.444	11.054		4.801	1.76779	1.76779
7986	ENSG00000143333	RGS16	RGS16	regulator of G-protein signaling 16	regulator of G-protein signaling 17	182567758	182573543	6.82	5.304	4.906	5.677	11.087	9.177	10.765	10.343		4.666	1.82191	1.82191
10495	ENSG00000163584	RPL22L1	RPL22L1	ribosomal protein L22-like 1	ribosomal protein L22-like 2	170582664	170588272	5.542	7.155	7.572	6.756	13.179	10.725	9.316	11.073		4.317	1.63899	1.63899
4739	ENSG00000119508	NR4A3	NR4A3	nuclear receptor subfamily 4, group A, member 3	nuclear receptor subfamily 4, group A, member 4	102584137	102629173	1.013	0.879	0.847	0.913	5.485	4.817	4.852	5.051		4.138	5.53231	5.53231
11867	ENSG00000169429	IL8	IL8	interleukin 8	interleukin 9	74606223	74609433	0.829	0.803	0.991	0.874	5.009	5.679	3.62	4.769		3.895	5.45652	5.45652
14226	ENSG00000184557	SOCS3	SOCS3	suppressor of cytokine signaling 3	suppressor of cytokine signaling 4	76352864	76356158	6.172	5.803	5.817	5.931	10.165	8.293	10.882	9.78		3.849	1.64896	1.64896
15485	ENSG00000197279	ZNF165	ZNF165	zinc finger protein 165	zinc finger protein 166	28048753	28057341	3.522	3.698	4.39	3.87	9.019	7.085	7.022	7.709		3.839	1.99199	1.99199
3362	ENSG00000107968	MAP3K8	MAP3K8	mitogen-activated protein kinase kinase kinase 8	mitogen-activated protein kinase kinase kinase 9	30722866	30750762	4.962	4.993	4.905	4.953	8.489	9.256	8.481	8.742		3.789	1.76499	1.76499
16285	ENSG00000204616	TRIM31	TRIM31	tripartite motif containing 31	tripartite motif containing 32	30070674	30080883	2.342	2.218	2.654	2.405	5.477	6.076	6.282	5.945		3.54	2.47193	2.47193
4318	ENSG00000115641	FHL2	FHL2	four and a half LIM domains 2	four and a half LIM domains 3	105974169	106054960	5.92	5.176	5.668	5.588	10.672	7.734	8.323	8.91		3.322	1.59449	1.59449
7182	ENSG00000137801	THBS1	THBS1	thrombospondin 1	thrombospondin 2	39873280	39891667	5.203	5.482	4.659	5.115	8.23	8.528	8.429	8.396		3.281	1.64145	1.64145
10587	ENSG00000163874	ZC3H12A	ZC3H12A	zinc finger CCCH-type containing 12A	zinc finger CCCH-type containing 12A	37940153	37949978	4.023	4.074	3.462	3.853	6.172	6.995	7.719	6.962		3.109	1.8069	1.8069
11315	ENSG00000166920	C15orf48	C15orf48	chromosome 15 open reading frame 48	chromosome 15 open reading frame 49	45722727	45740959	3.057	2.76	3.313	3.043	6.741	5.546	5.642	5.976		2.933	1.96385	1.96385
16281	ENSG00000204610	TRIM15	TRIM15	tripartite motif containing 15	tripartite motif containing 16	30130993	30140473	4.748	4.709	4.818	4.759	7.848	7.494	7.496	7.613		2.854	1.59971	1.59971
1395	ENSG00000078401	EDN1	EDN1	endothelin 1	endothelin 2	12290596	12297427	2.209	2.999	2.963	2.724	5.981	4.908	5.468	5.453		2.729	2.00184	2.00184
8300	ENSG00000145365	TIFA	TIFA	TRAF-interacting protein with forkhead-associated domain	TRAF-interacting protein with forkhead-associated domain	113196783	113207059	2.098	2.689	2.732	2.506	5.259	6.066	4.072	5.132		2.626	2.04789	2.04789
11448	ENSG00000167604	NFKBID	NFKBID	nuclear factor of kappa light polypeptide gene enhancer in B-cells inhibitor, delta	nuclear factor of kappa light polypeptide gene enhancer in B-cells inhibitor, delta	36379143	36393185	3.778	3.152	3.679	3.536	5.593	4.848	6.351	5.597		2.061	1.58286	1.58286
11835	ENSG00000169245	CXCL10	CXCL10	chemokine (C-X-C motif) ligand 10	chemokine (C-X-C motif) ligand 11	76942273	76944650	0.208	0.505	0.211	0.308	1.695	2.756	1.808	2.087		1.779	6.77597	6.77597
16316	ENSG00000204822	MRPL53	MRPL53	mitochondrial ribosomal protein L53	mitochondrial ribosomal protein L54	74699085	74700449	0.588	1.02	1.006	0.872	3.541	1.992	2.126	2.553		1.681	2.92775	2.92775
3190	ENSG00000106366	SERPINE1	SERPINE1	serpin peptidase inhibitor, clade E (nexin, plasminogen activator inhibitor type 1), member 1	serpin peptidase inhibitor, clade E (nexin, plasminogen activator inhibitor type 1), member 2	100770370	100782547	1.684	1.606	1.266	1.519	2.87	2.853	3.569	3.097		1.578	2.03884	2.03884
4539	ENSG00000117318	ID3	ID3	inhibitor of DNA binding 3, dominant negative helix-loop-helix protein	inhibitor of DNA binding 3, dominant negative helix-loop-helix protein	23884409	23886285	2.381	2.742	2.04	2.387	3.733	3.414	4.443	3.863		1.476	1.61835	1.61835
14569	ENSG00000186352	ANKRD37	ANKRD37	ankyrin repeat domain 37	ankyrin repeat domain 38	186317175	186321782	2.022	1.559	2.446	2.009	3.83	2.939	3.407	3.392		1.383	1.6884	1.6884
6657	ENSG00000134954	ETS1	ETS1	v-ets erythroblastosis virus E26 oncogene homolog 1 (avian)	v-ets erythroblastosis virus E26 oncogene homolog 1 (avian)	128328656	128457437	2.367	2.183	2.096	2.215	3.32	3.92	3.434	3.558		1.343	1.60632	1.60632
17679	ENSG00000255823	MTRNR2L8	MTRNR2L2	MT-RNR2-like 2	MT-RNR2-like 3	10529434	10530723	0.189	0.098	0.11	0.133	1.577	1.423	1.395	1.465		1.332	11.015	11.015
17680	ENSG00000255823	MTRNR2L8	MTRNR2L8	MT-RNR2-like 8	MT-RNR2-like 9	10529434	10530723	0.189	0.098	0.11	0.133	1.577	1.423	1.395	1.465		1.332	11.015	11.015
7574	ENSG00000140297	GCNT3	GCNT3	glucosaminyl (N-acetyl) transferase 3, mucin type	glucosaminyl (N-acetyl) transferase 3, mucin type	59887074	59932438	2.219	2.523	2.082	2.274	3.382	3.605	3.832	3.606		1.332	1.58575	1.58575
6521	ENSG00000134070	IRAK2	IRAK2	interleukin-1 receptor-associated kinase 2	interleukin-1 receptor-associated kinase 3	10206549	10285427	1.991	2.176	1.801	1.989	2.681	3.392	3.4	3.158		1.169	1.58773	1.58773
8604	ENSG00000147894	C9orf72	C9orf72	chromosome 9 open reading frame 72	chromosome 9 open reading frame 73	27546544	27573864	1.277	1.628	1.54	1.482	2.724	2.815	2.04	2.526		1.044	1.70445	1.70445
15859	ENSG00000198496	NBR2	NBR2	neighbor of BRCA1 gene 2 (non-protein coding)	neighbor of BRCA1 gene 2 (non-protein coding)	41277609	41305688	1.198	1.689	1.051	1.313	1.891	2.408	2.691	2.33		1.017	1.77456	1.77456
6907	ENSG00000136244	IL6	IL6	interleukin 6 (interferon, beta 2)	interleukin 6 (interferon, beta 2)	22765503	22771621	0.485	0.488	0.478	0.484	1.689	1.347	1.45	1.496		1.012	3.09091	3.09091
11255	ENSG00000166676	FAM18A	FAM18A	family with sequence similarity 18, member A	family with sequence similarity 18, member A	10854776	10912651	1.747	1.568	1.924	1.746	3.03	2.267	2.977	2.758		1.012	1.57961	1.57961
4458	ENSG00000116711	PLA2G4A	PLA2G4A	phospholipase A2, group IVA (cytosolic, calcium-dependent)	phospholipase A2, group IVA (cytosolic, calcium-dependent)	186798085	186958113	1.851	2.121	1.676	1.883	2.75	2.971	2.886	2.869		0.986	1.52363	1.52363
5867	ENSG00000129277	CCL4	CCL4	chemokine (C-C motif) ligand 4	chemokine (C-C motif) ligand 5	34431220	34433014	0	0.063	0.106	0.057	1.248	0.778	1.087	1.038		0.981	18.2105	18.2105
12665	ENSG00000173727	AP000769.1				65222728	65234028	1.902	1.65	1.79	1.781	3.002	2.477	2.751	2.743		0.962	1.54015	1.54015
10262	ENSG00000162636	FAM102B	FAM102B	family with sequence similarity 102, member B	family with sequence similarity 102, member B	109102711	109187522	1.64	1.722	1.618	1.66	2.437	3.087	2.317	2.614		0.954	1.5747	1.5747
17471	ENSG00000248712	CCDC153	CCDC153	coiled-coil domain containing 153	coiled-coil domain containing 154	119060347	119067479	1.624	1.592	2.178	1.798	3.31	2.309	2.621	2.747		0.949	1.52781	1.52781
58	ENSG00000004799	PDK4	PDK4	pyruvate dehydrogenase kinase, isozyme 4	pyruvate dehydrogenase kinase, isozyme 5	95212811	95225803	0.847	0.793	0.842	0.827	1.733	1.92	1.554	1.736		0.909	2.09915	2.09915
5486	ENSG00000125740	FOSB	FOSB	FBJ murine osteosarcoma viral oncogene homolog B	FBJ murine osteosarcoma viral oncogene homolog B	45971253	45978414	1.015	0.79	0.595	0.8	1.552	1.521	1.846	1.64		0.84	2.05	2.05
16658	ENSG00000213886	UBD	UBD	ubiquitin D	ubiquitin D	29523292	29527702	0.269	0.506	0.424	0.4	1.659	1.065	0.914	1.213		0.813	3.0325	3.0325
13080	ENSG00000176597	B3GNT5	B3GNT5	UDP-GlcNAc:betaGal beta-1,3-N-acetylglucosaminyltransferase 5	UDP-GlcNAc:betaGal beta-1,3-N-acetylglucosaminyltransferase 6	182971032	183016292	0.813	1.007	0.66	0.827	1.347	2.081	1.427	1.618		0.791	1.95647	1.95647
11265	ENSG00000166741	NNMT	NNMT	nicotinamide N-methyltransferase	nicotinamide N-methyltransferase	114128509	114184007	1.21	1.016	1.338	1.188	2.383	1.727	1.775	1.961		0.773	1.65067	1.65067
13448	ENSG00000179388	EGR3	EGR3	early growth response 3	early growth response 4	22545172	22550815	0.274	0.209	0.159	0.214	1.226	0.816	0.779	0.94		0.726	4.39252	4.39252
9114	ENSG00000152766	ANKRD22	ANKRD22	ankyrin repeat domain 22	ankyrin repeat domain 23	90581889	90611575	1.224	1.141	1.51	1.291	2.231	1.826	1.918	1.991		0.7	1.54222	1.54222
9169	ENSG00000153234	NR4A2	NR4A2	nuclear receptor subfamily 4, group A, member 2	nuclear receptor subfamily 4, group A, member 3	157180944	157198860	0.738	0.576	0.545	0.62	1.142	1.177	1.516	1.279		0.659	2.0629	2.0629
17027	ENSG00000227507	LTB	LTB	lymphotoxin beta (TNF superfamily, member 3)	lymphotoxin beta (TNF superfamily, member 3)	31548302	31550299	0.217	0.188	0.079	0.161	0.926	0.755	0.747	0.809		0.648	5.02484	5.02484
4528	ENSG00000117228	GBP1	GBP1	guanylate binding protein 1, interferon-inducible	guanylate binding protein 1, interferon-inducible	89518002	89531043	0.933	1.06	0.946	0.98	1.523	1.618	1.654	1.598		0.618	1.63061	1.63061
3883	ENSG00000112149	CD83	CD83	CD83 molecule	CD83 molecule	14117872	14137149	0.632	0.771	0.846	0.75	1.291	1.454	1.076	1.274		0.524	1.69867	1.69867
4527	ENSG00000117226	GBP3	GBP3	guanylate binding protein 3	guanylate binding protein 4	89472349	89488577	0.653	0.779	0.691	0.708	0.953	1.212	1.227	1.131		0.423	1.59746	1.59746
13040	ENSG00000176244	ACBD7	ACBD7	acyl-CoA binding domain containing 7	acyl-CoA binding domain containing 8	15119522	15130775	0.406	0.673	0.536	0.538	0.699	0.936	0.995	0.877		0.339	1.63011	1.63011
11686	ENSG00000168505	GBX2	GBX2	gastrulation brain homeobox 2	gastrulation brain homeobox 3	237073879	237077012	0.294	0.51	0.377	0.394	0.792	0.647	0.721	0.72		0.326	1.82741	1.82741
10889	ENSG00000165028	NIPSNAP3B	NIPSNAP3B	nipsnap homolog 3B (C. elegans)	nipsnap homolog 3B (C. elegans)	107526438	107539738	0.513	0.505	0.643	0.554	0.817	0.819	0.923	0.853		0.299	1.53971	1.53971
4810	ENSG00000119938	PPP1R3C	PPP1R3C	protein phosphatase 1, regulatory subunit 3C	protein phosphatase 1, regulatory subunit 3C	93388199	93392811	0.213	0.319	0.168	0.233	0.678	0.506	0.394	0.526		0.293	2.25751	2.25751
17115	ENSG00000232810	TNF	TNF	tumor necrosis factor	tumor necrosis factor	31543344	31546113	0.087	0.051	0.042	0.06	0.276	0.357	0.385	0.339		0.279	5.65	5.65
17856	ENSG00000258929	RP11-58E21.3	LOC100506499	uncharacterized LOC100506499	uncharacterized LOC100506500	50474031	50507947	0.41	0.356	0.397	0.388	0.648	0.559	0.752	0.653		0.265	1.68299	1.68299
15113	ENSG00000196136	SERPINA3	SERPINA3	serpin peptidase inhibitor, clade A (alpha-1 antiproteinase, antitrypsin), member 3	serpin peptidase inhibitor, clade A (alpha-1 antiproteinase, antitrypsin), member 4	95058395	95090983	0.24	0.275	0.18	0.231	0.446	0.511	0.447	0.468		0.237	2.02597	2.02597
8412	ENSG00000146233	CYP39A1	CYP39A1	cytochrome P450, family 39, subfamily A, polypeptide 1	cytochrome P450, family 39, subfamily A, polypeptide 2	46517541	46620523	0.449	0.428	0.309	0.395	0.744	0.532	0.617	0.631		0.236	1.59747	1.59747
16940	ENSG00000222046	DCDC2B	DCDC2B	doublecortin domain containing 2B	doublecortin domain containing 2B	32674695	32681797	0.253	0.283	0.184	0.24	0.514	0.473	0.378	0.455		0.215	1.89583	1.89583
5098	ENSG00000122694	GLIPR2	GLIPR2	GLI pathogenesis-related 2	GLI pathogenesis-related 3	36136730	36163910	0.321	0.241	0.249	0.27	0.507	0.42	0.506	0.478		0.208	1.77037	1.77037
3115	ENSG00000105889	STEAP1B	STEAP1B	STEAP family member 1B	STEAP family member 1B	22459063	22672544	0.205	0.237	0.132	0.191	0.431	0.447	0.313	0.397		0.206	2.07853	2.07853
3653	ENSG00000110324	IL10RA	IL10RA	interleukin 10 receptor, alpha	interleukin 10 receptor, alpha	117857063	117872196	0.113	0.076	0.064	0.084	0.201	0.358	0.296	0.285		0.201	3.39286	3.39286
6679	ENSG00000135077	HAVCR2	HAVCR2	hepatitis A virus cellular receptor 2	hepatitis A virus cellular receptor 3	156512843	156569880	0.281	0.315	0.36	0.318	0.532	0.499	0.509	0.513		0.195	1.61321	1.61321
1398	ENSG00000078579	FGF20	FGF20	fibroblast growth factor 20	fibroblast growth factor 21	16849678	16859690	0.463	0.351	0.336	0.383	0.603	0.497	0.636	0.578		0.195	1.50914	1.50914
408	ENSG00000021852	C8B	C8B	complement component 8, beta polypeptide	complement component 8, beta polypeptide	57394883	57431813	0.253	0.354	0.395	0.334	0.608	0.445	0.503	0.519		0.185	1.55389	1.55389
12827	ENSG00000174792	C4orf26	C4orf26	chromosome 4 open reading frame 26	chromosome 4 open reading frame 27	76481258	76491095	0.214	0.247	0.19	0.217	0.473	0.35	0.366	0.396		0.179	1.82488	1.82488
16862	ENSG00000218328	C1orf196				14219052	14507087	0.072	0.062	0.026	0.053	0.17	0.294	0.218	0.227		0.174	4.28302	4.28302
3888	ENSG00000112183	RBM24	RBM24	RNA binding motif protein 24	RNA binding motif protein 25	17281577	17294106	0.175	0.221	0.173	0.19	0.361	0.416	0.315	0.364		0.174	1.91579	1.91579
14196	ENSG00000184371	CSF1	CSF1	colony stimulating factor 1 (macrophage)	colony stimulating factor 1 (macrophage)	110452864	110473614	0.272	0.236	0.163	0.224	0.4	0.376	0.408	0.394		0.17	1.75893	1.75893
11548	ENSG00000167970	AC009065.1				2303738	2312343	0	0.079	0.066	0.048	0.172	0.297	0.15	0.207		0.159	4.3125	4.3125
4208	ENSG00000115008	IL1A	IL1A	interleukin 1, alpha	interleukin 1, alpha	113531492	113542167	0.046	0.04	0.067	0.051	0.261	0.226	0.139	0.209		0.158	4.09804	4.09804
17537	ENSG00000251184	RP11-101E3.5				131703757	131719300	0	0	0.094	0.031	0.245	0.106	0.213	0.188		0.157	6.06452	6.06452
12238	ENSG00000171403	KRT9	KRT9	keratin 9	keratin 10	39722096	39728310	0.213	0.278	0.217	0.236	0.425	0.367	0.376	0.389		0.153	1.64831	1.64831
14612	ENSG00000186615	KTN1-AS1				55965996	56046828	0.066	0.057	0.095	0.073	0.155	0.268	0.199	0.208		0.135	2.84932	2.84932
6974	ENSG00000136688	IL36G	IL36G	interleukin 36, gamma	interleukin 36, gamma	113730780	113743220	0.072	0.031	0.026	0.043	0.204	0.147	0.158	0.17		0.127	3.95349	3.95349
16668	ENSG00000213921	LEUTX	LEUTX	leucine twenty homeobox	leucine twenty homeobox	40267234	40276775	0.073	0.063	0	0.045	0.206	0.178	0.12	0.168		0.123	3.73333	3.73333
14655	ENSG00000186891	TNFRSF18	TNFRSF18	tumor necrosis factor receptor superfamily, member 18	tumor necrosis factor receptor superfamily, member 19	1138888	1142071	0.036	0.031	0.052	0.039	0.202	0.117	0.157	0.159		0.12	4.07692	4.07692
6622	ENSG00000134757	DSG3	DSG3	desmoglein 3	desmoglein 4	29027758	29058665	0.203	0.207	0.148	0.186	0.285	0.303	0.33	0.306		0.12	1.64516	1.64516
1217	ENSG00000073737	DHRS9	DHRS9	dehydrogenase/reductase (SDR family) member 9	dehydrogenase/reductase (SDR family) member 10	169921299	169952677	0.117	0.181	0.17	0.156	0.283	0.298	0.222	0.268		0.112	1.71795	1.71795
16079	ENSG00000203706	SERTAD4-AS1				210404801	210407392	0.067	0.058	0	0.042	0.191	0.11	0.148	0.15		0.108	3.57143	3.57143
17549	ENSG00000251537	RP11-385D13.1				15474805	15554967	0.105	0.045	0.038	0.063	0.206	0.15	0.153	0.17		0.107	2.69841	2.69841
10549	ENSG00000163736	PPBP	PPBP	pro-platelet basic protein (chemokine (C-X-C motif) ligand 7)	pro-platelet basic protein (chemokine (C-X-C motif) ligand 7)	74852755	74853914	0.068	0.118	0.149	0.112	0.259	0.167	0.225	0.217		0.105	1.9375	1.9375
11075	ENSG00000165887	ANKRD2	ANKRD2	ankyrin repeat domain 2 (stretch responsive muscle)	ankyrin repeat domain 2 (stretch responsive muscle)	99332198	99343641	0.065	0.028	0	0.031	0.153	0.132	0.107	0.131		0.1	4.22581	4.22581
13835	ENSG00000182521	TBPL2	TBPL2	TATA box binding protein like 2	TATA box binding protein like 3	55880259	55923444	0.061	0.035	0.029	0.042	0.134	0.149	0.134	0.139		0.097	3.30952	3.30952
